# Supplementary material for: 4-Bromo-2-[5-methyl-2-(morpholin-4-yl)-1,3-thia­zol-4-yl]phenol
Source: Acta Crystallogr Sect E Struct Rep Online. 2013 Jun 29;69(Pt 7):o1170. doi: 10.1107/S1600536813017510 (PMC3770429; doi:10.1107/S1600536813017510)
Supplement: Supplementary file 1 [file e-69-o1170-sup1.cif]

##############################################################################
#                                                                            #
# This CIF contains the data in a paper accepted for publication in          #
# Acta Crystallographica Section E. It conforms to the requirements of       #
# Notes for Authors for Acta Crystallographica Section E, and has been       #
# peer reviewed under the auspices of the IUCr Commission on Journals.       #
#                                                                            #
# Full details of the Crystallographic Information File format               #
# are given in the paper "The Crystallographic Information File (CIF):       #
# a New Standard Archive File for Crystallography" by S. R. Hall, F. H.      #
# Allen and I. D. Brown [Acta Cryst. (1991), A47, 655-685].                  #
#                                                                            #
# The current version of the core CIF dictionary is obtainable from          #
# ftp://ftp.iucr.org/pub/cif_core.dic.                                       #
#                                                                            #
# Software is freely available for graphical display of the structure(s)     #
# in this CIF. For information consult the CIF software page                 #
# http://www.iucr.org/resources/cif/software.                                #
#                                                                            #
# This file may be used for bona fide research purposes within the           #
# scientific community so long as proper attribution is given to the journal # 
# article from which it was obtained.                                        #
#                                                                            #
##############################################################################
data_I
_audit_creation_method     SHELXL-97
_chemical_name_systematic
;
4-Bromo-2-[5-methyl-2-(morpholin-4-yl)-1,3-thiazol-4-yl]phenol
;
_chemical_name_common     ?
_chemical_formula_moiety     'C14 H15 Br N2 O2 S'
_chemical_formula_sum     'C14 H15 Br N2 O2 S'
_chemical_formula_iupac     'C14 H15 Br N2 O2 S'
_chemical_formula_weight     355.25
_chemical_melting_point     415
_symmetry_cell_setting     monoclinic
_symmetry_space_group_name_H-M     'P 21/c'
_symmetry_space_group_name_Hall     '-P 2ybc'
loop_
    _symmetry_equiv_pos_as_xyz
    'x, y, z'
    '-x, y+1/2, -z+1/2'
    '-x, -y, -z'
    'x, -y+1/2, z+1/2'
_cell_length_a     12.026(2)
_cell_length_b     8.3448(17)
_cell_length_c     14.279(3)
_cell_angle_alpha     90.00
_cell_angle_beta     91.98(3)
_cell_angle_gamma     90.00
_cell_volume     1432.1(5)
_cell_formula_units_Z     4
_cell_measurement_reflns_used     13229
_cell_measurement_theta_min     2.25
_cell_measurement_theta_max     29.53
_cell_measurement_temperature     153(2)
_exptl_crystal_description     prism
_exptl_crystal_colour     colourless
_exptl_crystal_size_max     0.60
_exptl_crystal_size_mid     0.50
_exptl_crystal_size_min     0.50
_exptl_crystal_density_diffrn     1.648
_exptl_crystal_density_meas     ?
_exptl_crystal_density_method     'not measured'
_exptl_crystal_F_000     720
_exptl_absorpt_coefficient_mu     3.018
_exptl_absorpt_correction_type     sphere
_exptl_absorpt_process_details
;
[modification of the interpolation procedure of Dwiggins (1975)]
;
_exptl_absorpt_correction_T_min     0.0901
_exptl_absorpt_correction_T_max     0.1165
_exptl_special_details
;
Absorption correction: interpolation using International Tables Vol C, Table
6.3.3.3 for values of muR in the range 0-2.5, and International Tables
Vol. II, Table 5.3.6 B for \mR in the range 2.6-10.0.
The interpolation procedure (Dwiggins, 1975) is used with some
modification.
;
_diffrn_ambient_temperature     153(2)
_diffrn_radiation_type     MoK\a
_diffrn_radiation_wavelength     0.71073
_diffrn_radiation_source     'fine-focus sealed tube'
_diffrn_radiation_monochromator     graphite
_diffrn_measurement_device_type     'Stoe IPDS 2T area-detector'
_diffrn_measurement_method     'rotation method'
_diffrn_detector_area_resol_mean     6.67
_diffrn_reflns_number     9876
_diffrn_reflns_av_R_equivalents     0.0486
_diffrn_reflns_av_sigmaI/netI     0.0375
_diffrn_reflns_theta_min     2.83
_diffrn_reflns_theta_max     29.23
_diffrn_reflns_theta_full     29.23
_diffrn_measured_fraction_theta_max     0.988
_diffrn_measured_fraction_theta_full     0.988
_diffrn_reflns_limit_h_min     -16
_diffrn_reflns_limit_h_max     15
_diffrn_reflns_limit_k_min     -9
_diffrn_reflns_limit_k_max     11
_diffrn_reflns_limit_l_min     -19
_diffrn_reflns_limit_l_max     19
_diffrn_standards_number     0
_diffrn_standards_interval_count     ?
_diffrn_standards_interval_time     ?
_diffrn_standards_decay_%     ?
_refine_special_details
;
Refinement of <i>F</i>^2^ against ALL reflections. The weighted <i>R</i>-factor
<i>wR</i> and goodness of fit <i>S</i> are based on <i>F</i>^2^, conventional
<i>R</i>-factors <i>R</i> are based on <i>F</i>, with <i>F</i> set to zero for
negative <i>F</i>^2^. The threshold expression of <i>F</i>^2^ >
\s(<i>F</i>^2^) is used only for calculating <i>R</i>-factors(gt) <i>etc</i>.
and is not relevant to the choice of reflections for refinement.
<i>R</i>-factors based on <i>F</i>^2^ are statistically about twice as large
as those based on <i>F</i>, and <i>R</i>- factors based on ALL data will be
even larger.
;
_reflns_number_total     3848
_reflns_number_gt     3258
_reflns_threshold_expression     I>2\s(I)
_refine_ls_structure_factor_coef     Fsqd
_refine_ls_matrix_type     full
_refine_ls_R_factor_all     0.0497
_refine_ls_R_factor_gt     0.0382
_refine_ls_wR_factor_gt     0.0836
_refine_ls_wR_factor_ref     0.0876
_refine_ls_goodness_of_fit_ref     1.107
_refine_ls_restrained_S_all     1.107
_refine_ls_number_reflns     3848
_refine_ls_number_parameters     186
_refine_ls_number_restraints     0
_refine_ls_hydrogen_treatment     mixed
_refine_ls_weighting_scheme     calc
_refine_ls_weighting_details
         'calc w=1/[\s^2^(Fo^2^)+(0.0461P)^2^+0.1469P] where P=(Fo^2^+2Fc^2^)/3'
_atom_sites_solution_hydrogens     geom
_atom_sites_solution_primary     direct
_atom_sites_solution_secondary     difmap
_refine_ls_shift/su_max     0.001
_refine_ls_shift/su_mean     0.000
_refine_diff_density_max     0.413
_refine_diff_density_min     -0.830
_refine_ls_extinction_method     none
_refine_ls_extinction_coef     ?
loop_
    _atom_type_symbol
    _atom_type_description
    _atom_type_scat_dispersion_real
    _atom_type_scat_dispersion_imag
    _atom_type_scat_source
    'C' 'C' 0.0033 0.0016
                         'International Tables Vol C Tables 4.2.6.8 and 6.1.1.4'
    'H' 'H' 0.0000 0.0000
                         'International Tables Vol C Tables 4.2.6.8 and 6.1.1.4'
    'N' 'N' 0.0061 0.0033
                         'International Tables Vol C Tables 4.2.6.8 and 6.1.1.4'
    'O' 'O' 0.0106 0.0060
                         'International Tables Vol C Tables 4.2.6.8 and 6.1.1.4'
    'S' 'S' 0.1246 0.1234
                         'International Tables Vol C Tables 4.2.6.8 and 6.1.1.4'
    'Br' 'Br' -0.2901 2.4595
                         'International Tables Vol C Tables 4.2.6.8 and 6.1.1.4'
_computing_data_collection     'X-AREA (Stoe & Cie, 2002)'
_computing_cell_refinement     'X-AREA (Stoe & Cie, 2002)'
_computing_data_reduction     'X-RED (Stoe & Cie, 2002)'
_computing_structure_solution     'SHELXS97 (Sheldrick, 2008)'
_computing_structure_refinement     'SHELXL97 (Sheldrick, 2008)'
_computing_molecular_graphics     'XP in SHELXTL (Sheldrick, 2008)'
_computing_publication_material     'SHELXL97 (Sheldrick, 2008)'
loop_
    _atom_site_type_symbol
    _atom_site_label
    _atom_site_fract_x
    _atom_site_fract_y
    _atom_site_fract_z
    _atom_site_U_iso_or_equiv
    _atom_site_adp_type
    _atom_site_calc_flag
    _atom_site_refinement_flags
    _atom_site_occupancy
    _atom_site_symmetry_multiplicity
    _atom_site_disorder_assembly
    _atom_site_disorder_group
    Br Br 0.515026(19) 0.18718(4) 0.289067(16) 0.03329(9) Uani d . 1 1 . .
    S S 1.07362(5) 0.49527(7) 0.18671(4) 0.02323(12) Uani d . 1 1 . .
    N N1 0.97746(14) 0.3026(2) 0.07003(11) 0.0188(3) Uani d . 1 1 . .
    N N2 1.16473(15) 0.3560(2) 0.03586(13) 0.0234(4) Uani d . 1 1 . .
    O O1 0.81067(15) 0.2233(2) -0.04145(11) 0.0267(3) Uani d . 1 1 . .
    H H1 0.878(3) 0.246(5) -0.020(2) 0.046(10) Uiso d . 1 1 . .
    O O2 1.36387(13) 0.2471(2) -0.04068(13) 0.0293(4) Uani d . 1 1 . .
    C C1 0.78829(17) 0.2697(2) 0.12458(13) 0.0177(4) Uani d . 1 1 . .
    C C2 0.74833(18) 0.2161(2) 0.03574(14) 0.0197(4) Uani d . 1 1 . .
    C C3 0.6411(2) 0.1562(3) 0.02405(15) 0.0243(4) Uani d . 1 1 . .
    H H3 0.6152 0.1216 -0.0362 0.029 Uiso calc R 1 1 . .
    C C4 0.57136(19) 0.1461(3) 0.09870(16) 0.0246(4) Uani d . 1 1 . .
    H H4 0.4977 0.1064 0.0901 0.030 Uiso calc R 1 1 . .
    C C5 0.61071(17) 0.1947(3) 0.18592(15) 0.0228(4) Uani d . 1 1 . .
    C C6 0.71723(17) 0.2532(3) 0.20010(14) 0.0207(4) Uani d . 1 1 . .
    H H6 0.7428 0.2826 0.2614 0.025 Uiso calc R 1 1 . .
    C C7 0.89932(17) 0.3417(2) 0.13651(13) 0.0175(4) Uani d . 1 1 . .
    C C8 0.93562(18) 0.4462(3) 0.20449(13) 0.0202(4) Uani d . 1 1 . .
    C C9 0.8786(2) 0.5237(3) 0.28400(15) 0.0287(5) Uani d . 1 1 . .
    H H9A 0.7991 0.5347 0.2680 0.043 Uiso calc R 1 1 . .
    H H9B 0.9109 0.6299 0.2959 0.043 Uiso calc R 1 1 . .
    H H9C 0.8885 0.4574 0.3403 0.043 Uiso calc R 1 1 . .
    C C10 1.07224(17) 0.3740(3) 0.08740(13) 0.0192(4) Uani d . 1 1 . .
    C C11 1.16493(19) 0.2173(3) -0.02754(16) 0.0264(5) Uani d . 1 1 . .
    H H11A 1.0941 0.2138 -0.0650 0.032 Uiso calc R 1 1 . .
    H H11B 1.1712 0.1173 0.0096 0.032 Uiso calc R 1 1 . .
    C C12 1.2614(2) 0.2291(3) -0.09224(16) 0.0306(5) Uani d . 1 1 . .
    H H12A 1.2643 0.1312 -0.1313 0.037 Uiso calc R 1 1 . .
    H H12B 1.2501 0.3221 -0.1346 0.037 Uiso calc R 1 1 . .
    C C13 1.3625(2) 0.3931(3) 0.01061(19) 0.0319(5) Uani d . 1 1 . .
    H H13A 1.3499 0.4837 -0.0333 0.038 Uiso calc R 1 1 . .
    H H13B 1.4356 0.4091 0.0433 0.038 Uiso calc R 1 1 . .
    C C14 1.27235(18) 0.3918(3) 0.08152(17) 0.0277(5) Uani d . 1 1 . .
    H H14A 1.2898 0.3100 0.1300 0.033 Uiso calc R 1 1 . .
    H H14B 1.2691 0.4976 0.1127 0.033 Uiso calc R 1 1 . .
loop_
    _atom_site_aniso_label
    _atom_site_aniso_U_11
    _atom_site_aniso_U_22
    _atom_site_aniso_U_33
    _atom_site_aniso_U_12
    _atom_site_aniso_U_13
    _atom_site_aniso_U_23
    Br 0.01940(12) 0.04914(17) 0.03197(13) -0.00366(10) 0.01020(8) 0.00066(10)
    S 0.0216(2) 0.0252(3) 0.0229(2) -0.0066(2) 0.00275(18) -0.00190(19)
    N1 0.0156(8) 0.0218(8) 0.0193(7) 0.0014(7) 0.0033(6) 0.0000(6)
    N2 0.0166(8) 0.0258(9) 0.0283(8) 0.0011(7) 0.0060(7) 0.0003(7)
    O1 0.0285(9) 0.0336(9) 0.0184(6) -0.0062(7) 0.0059(6) -0.0048(6)
    O2 0.0178(7) 0.0303(9) 0.0402(9) 0.0059(7) 0.0060(7) 0.0021(7)
    C1 0.0160(9) 0.0180(9) 0.0192(8) 0.0005(7) 0.0012(7) -0.0009(7)
    C2 0.0229(10) 0.0171(9) 0.0192(8) -0.0003(8) 0.0026(7) -0.0006(7)
    C3 0.0262(11) 0.0233(11) 0.0230(9) -0.0043(8) -0.0024(8) -0.0023(8)
    C4 0.0185(10) 0.0227(11) 0.0325(10) -0.0032(8) -0.0008(8) 0.0027(8)
    C5 0.0166(9) 0.0269(10) 0.0251(9) -0.0001(8) 0.0052(7) 0.0003(8)
    C6 0.0172(9) 0.0255(10) 0.0196(8) 0.0008(8) 0.0025(7) -0.0016(7)
    C7 0.0178(9) 0.0186(9) 0.0162(8) 0.0013(7) 0.0021(7) 0.0016(7)
    C8 0.0203(9) 0.0220(9) 0.0184(8) -0.0039(8) 0.0030(7) 0.0006(7)
    C9 0.0338(12) 0.0316(12) 0.0211(9) -0.0071(10) 0.0091(8) -0.0055(8)
    C10 0.0185(9) 0.0198(9) 0.0193(8) 0.0019(8) 0.0020(7) 0.0027(7)
    C11 0.0210(10) 0.0330(12) 0.0257(10) 0.0009(9) 0.0062(8) -0.0036(9)
    C12 0.0223(11) 0.0424(14) 0.0275(10) 0.0093(10) 0.0076(9) 0.0050(9)
    C13 0.0199(10) 0.0258(12) 0.0506(14) 0.0006(9) 0.0108(10) 0.0054(10)
    C14 0.0169(10) 0.0257(11) 0.0407(12) -0.0002(8) 0.0047(9) -0.0017(9)
_geom_special_details
;
All e.s.d.'s (except the e.s.d. in the dihedral angle between two l.s. planes)
are estimated using the full covariance matrix. The cell e.s.d.'s are taken
into account individually in the estimation of e.s.d.'s in distances, angles
and torsion angles; correlations between e.s.d.'s in cell parameters are only
used when they are defined by crystal symmetry. An approximate (isotropic)
treatment of cell e.s.d.'s is used for estimating e.s.d.'s involving l.s.
planes.
;
loop_
    _geom_bond_atom_site_label_1
    _geom_bond_atom_site_label_2
    _geom_bond_site_symmetry_2
    _geom_bond_distance
    _geom_bond_publ_flag
    Br C5 . 1.901(2) ?
    S C8 . 1.736(2) ?
    S C10 . 1.742(2) ?
    N1 C10 . 1.302(3) ?
    N1 C7 . 1.397(2) ?
    N2 C10 . 1.363(3) ?
    N2 C14 . 1.460(3) ?
    N2 C11 . 1.470(3) ?
    O1 C2 . 1.356(2) ?
    O1 H1 . 0.88(4) ?
    O2 C12 . 1.421(3) ?
    O2 C13 . 1.422(3) ?
    C1 C6 . 1.406(3) ?
    C1 C2 . 1.414(3) ?
    C1 C7 . 1.469(3) ?
    C2 C3 . 1.388(3) ?
    C3 C4 . 1.381(3) ?
    C3 H3 . 0.9500 ?
    C4 C5 . 1.378(3) ?
    C4 H4 . 0.9500 ?
    C5 C6 . 1.379(3) ?
    C6 H6 . 0.9500 ?
    C7 C8 . 1.365(3) ?
    C8 C9 . 1.493(3) ?
    C9 H9A . 0.9800 ?
    C9 H9B . 0.9800 ?
    C9 H9C . 0.9800 ?
    C11 C12 . 1.511(3) ?
    C11 H11A . 0.9900 ?
    C11 H11B . 0.9900 ?
    C12 H12A . 0.9900 ?
    C12 H12B . 0.9900 ?
    C13 C14 . 1.509(3) ?
    C13 H13A . 0.9900 ?
    C13 H13B . 0.9900 ?
    C14 H14A . 0.9900 ?
    C14 H14B . 0.9900 ?
loop_
    _geom_angle_atom_site_label_1
    _geom_angle_atom_site_label_2
    _geom_angle_atom_site_label_3
    _geom_angle_site_symmetry_1
    _geom_angle_site_symmetry_3
    _geom_angle
    _geom_angle_publ_flag
    C8 S C10 . . 89.99(10) ?
    C10 N1 C7 . . 111.64(17) ?
    C10 N2 C14 . . 117.64(18) ?
    C10 N2 C11 . . 115.96(18) ?
    C14 N2 C11 . . 114.56(18) ?
    C2 O1 H1 . . 105(2) ?
    C12 O2 C13 . . 109.38(18) ?
    C6 C1 C2 . . 117.42(19) ?
    C6 C1 C7 . . 121.71(18) ?
    C2 C1 C7 . . 120.87(17) ?
    O1 C2 C3 . . 117.13(19) ?
    O1 C2 C1 . . 122.35(19) ?
    C3 C2 C1 . . 120.50(18) ?
    C4 C3 C2 . . 121.0(2) ?
    C4 C3 H3 . . 119.5 ?
    C2 C3 H3 . . 119.5 ?
    C5 C4 C3 . . 118.7(2) ?
    C5 C4 H4 . . 120.6 ?
    C3 C4 H4 . . 120.6 ?
    C4 C5 C6 . . 121.68(19) ?
    C4 C5 Br . . 119.49(16) ?
    C6 C5 Br . . 118.81(16) ?
    C5 C6 C1 . . 120.55(19) ?
    C5 C6 H6 . . 119.7 ?
    C1 C6 H6 . . 119.7 ?
    C8 C7 N1 . . 115.22(18) ?
    C8 C7 C1 . . 127.65(18) ?
    N1 C7 C1 . . 117.12(17) ?
    C7 C8 C9 . . 132.3(2) ?
    C7 C8 S . . 109.29(15) ?
    C9 C8 S . . 118.36(16) ?
    C8 C9 H9A . . 109.5 ?
    C8 C9 H9B . . 109.5 ?
    H9A C9 H9B . . 109.5 ?
    C8 C9 H9C . . 109.5 ?
    H9A C9 H9C . . 109.5 ?
    H9B C9 H9C . . 109.5 ?
    N1 C10 N2 . . 124.91(19) ?
    N1 C10 S . . 113.85(14) ?
    N2 C10 S . . 121.22(17) ?
    N2 C11 C12 . . 110.0(2) ?
    N2 C11 H11A . . 109.7 ?
    C12 C11 H11A . . 109.7 ?
    N2 C11 H11B . . 109.7 ?
    C12 C11 H11B . . 109.7 ?
    H11A C11 H11B . . 108.2 ?
    O2 C12 C11 . . 111.13(19) ?
    O2 C12 H12A . . 109.4 ?
    C11 C12 H12A . . 109.4 ?
    O2 C12 H12B . . 109.4 ?
    C11 C12 H12B . . 109.4 ?
    H12A C12 H12B . . 108.0 ?
    O2 C13 C14 . . 111.12(19) ?
    O2 C13 H13A . . 109.4 ?
    C14 C13 H13A . . 109.4 ?
    O2 C13 H13B . . 109.4 ?
    C14 C13 H13B . . 109.4 ?
    H13A C13 H13B . . 108.0 ?
    N2 C14 C13 . . 110.4(2) ?
    N2 C14 H14A . . 109.6 ?
    C13 C14 H14A . . 109.6 ?
    N2 C14 H14B . . 109.6 ?
    C13 C14 H14B . . 109.6 ?
    H14A C14 H14B . . 108.1 ?
loop_
    _geom_torsion_atom_site_label_1
    _geom_torsion_atom_site_label_2
    _geom_torsion_atom_site_label_3
    _geom_torsion_atom_site_label_4
    _geom_torsion_site_symmetry_1
    _geom_torsion_site_symmetry_2
    _geom_torsion_site_symmetry_3
    _geom_torsion_site_symmetry_4
    _geom_torsion
    _geom_torsion_publ_flag
    C6 C1 C2 O1 . . . . -178.6(2) ?
    C7 C1 C2 O1 . . . . 2.2(3) ?
    C6 C1 C2 C3 . . . . 2.7(3) ?
    C7 C1 C2 C3 . . . . -176.49(19) ?
    O1 C2 C3 C4 . . . . -179.3(2) ?
    C1 C2 C3 C4 . . . . -0.6(3) ?
    C2 C3 C4 C5 . . . . -0.9(3) ?
    C3 C4 C5 C6 . . . . 0.2(4) ?
    C3 C4 C5 Br . . . . 178.34(17) ?
    C4 C5 C6 C1 . . . . 2.0(4) ?
    Br C5 C6 C1 . . . . -176.16(17) ?
    C2 C1 C6 C5 . . . . -3.4(3) ?
    C7 C1 C6 C5 . . . . 175.8(2) ?
    C10 N1 C7 C8 . . . . 0.9(3) ?
    C10 N1 C7 C1 . . . . 179.61(18) ?
    C6 C1 C7 C8 . . . . -23.9(3) ?
    C2 C1 C7 C8 . . . . 155.3(2) ?
    C6 C1 C7 N1 . . . . 157.5(2) ?
    C2 C1 C7 N1 . . . . -23.3(3) ?
    N1 C7 C8 C9 . . . . 176.5(2) ?
    C1 C7 C8 C9 . . . . -2.1(4) ?
    N1 C7 C8 S . . . . -1.2(2) ?
    C1 C7 C8 S . . . . -179.83(17) ?
    C10 S C8 C7 . . . . 0.98(16) ?
    C10 S C8 C9 . . . . -177.13(18) ?
    C7 N1 C10 N2 . . . . 178.48(19) ?
    C7 N1 C10 S . . . . -0.1(2) ?
    C14 N2 C10 N1 . . . . -157.2(2) ?
    C11 N2 C10 N1 . . . . -16.2(3) ?
    C14 N2 C10 S . . . . 21.2(3) ?
    C11 N2 C10 S . . . . 162.21(16) ?
    C8 S C10 N1 . . . . -0.55(17) ?
    C8 S C10 N2 . . . . -179.14(19) ?
    C10 N2 C11 C12 . . . . 169.71(19) ?
    C14 N2 C11 C12 . . . . -48.1(3) ?
    C13 O2 C12 C11 . . . . -62.9(3) ?
    N2 C11 C12 O2 . . . . 54.7(3) ?
    C12 O2 C13 C14 . . . . 62.7(3) ?
    C10 N2 C14 C13 . . . . -170.3(2) ?
    C11 N2 C14 C13 . . . . 48.2(3) ?
    O2 C13 C14 N2 . . . . -54.7(3) ?
loop_
    _geom_hbond_atom_site_label_D
    _geom_hbond_atom_site_label_H
    _geom_hbond_atom_site_label_A
    _geom_hbond_site_symmetry_A
    _geom_hbond_distance_DH
    _geom_hbond_distance_HA
    _geom_hbond_distance_DA
    _geom_hbond_angle_DHA
    _geom_hbond_publ_flag
    O1 H1 N1 . 0.88(4) 1.79(3) 2.603(2) 154(3) yes
    C9 H9C O1 4_555 0.98 2.47 3.357(3) 150 yes
data_global
_journal_date_recd_electronic     2013-06-06
_journal_date_accepted     2013-06-25
_journal_name_full     'Acta Crystallographica, Section E'
_journal_year     2013
_journal_volume     69
_journal_issue      7
_journal_page_first     o1170
_journal_page_last     o1170
_journal_paper_category     QO
_journal_paper_doi     10.1107/S1600536813017510
_journal_coeditor_code     ZS2266
_publ_contact_author_name     'Lucian M. Birsa'
_publ_contact_author_address
;
Department of Chemistry, "Al. I. Cuza" University Iasi, 11 Carol I Bvd.,
Iasi 700506, Romania
;
_publ_contact_author_email     'lbirsa@uaic.ro'
_publ_contact_author_fax     '+40 232 201313'
_publ_contact_author_phone     '+40 232 201349'
_publ_section_title
;
4-Bromo-2-[5-methyl-2-(morpholin-4-yl)-1,3-thiazol-4-yl]phenol
;
loop_
    _publ_author_name
    _publ_author_footnote
    _publ_author_address
    'Bahrin, Lucian G.' ?
;
Department of Chemistry, "Al. I. Cuza" University Iasi, 11 Carol I Bvd,
Iasi 700506, Romania
;
    'Hrib, Cristian G.' .
;
Chemisches Institut der Otto-von-Guericke-Universit\"at
Universit\"atsplatz 2
D-39116 Magdeburg
Germany
;
    'Birsa, Lucian M.' .
;
Department of Chemistry, "Al. I. Cuza" University Iasi, 11 Carol I Bvd,
Iasi 700506, Romania
;
