# Supplementary material for: 4-Bromo-2-[5-methyl-2-(morpholin-4-yl)-1,3-thia­zol-4-yl]phenol
Source: Acta Crystallogr Sect E Struct Rep Online. 2013 Jun 29;69(Pt 7):o1170. doi: 10.1107/S1600536813017510 (PMC3770429; doi:10.1107/S1600536813017510)
Supplement: Supplementary file 2 [file e-69-o1170-Isup2.hkl]

# 
# h,k,l, Fc-squared, Fo-squared, sigma(Fo-squared) and status flag 
# 
data_I
_shelx_title ' ip315 in P2(1)/c' 
_shelx_refln_list_code          4 
_shelx_F_calc_maximum      196.41 
_exptl_crystal_F_000       720.00 
_reflns_d_resolution_high  0.7277 
 
loop_ 
 _symmetry_equiv_pos_as_xyz 
 'x, y, z' 
 '-x, y+1/2, -z+1/2' 
 '-x, -y, -z' 
 'x, -y-1/2, z-1/2' 
 
_cell_length_a    12.0261 
_cell_length_b     8.3448 
_cell_length_c    14.2786 
_cell_angle_alpha  90.000 
_cell_angle_beta   91.981 
_cell_angle_gamma  90.000 
 
_shelx_F_squared_multiplier     1.000 
 
loop_ 
 _refln_index_h 
 _refln_index_k 
 _refln_index_l 
 _refln_F_squared_calc 
 _refln_F_squared_meas 
 _refln_F_squared_sigma 
 _refln_observed_status 
   4   0   0     2651.24     2786.65     34.34 o 
   5   0   0     8556.87     8455.72     47.59 o 
   6   0   0      698.65      658.11     25.00 o 
   7   0   0    12769.08    13409.16     50.90 o 
   8   0   0     2460.10     2788.76     32.53 o 
   9   0   0     8178.44     8623.49     42.77 o 
  10   0   0      513.21      583.11     27.71 o 
  11   0   0      386.06      432.51     27.41 o 
  12   0   0     1279.41     1447.84     29.22 o 
  13   0   0      115.64      132.53     28.31 o 
  14   0   0     1161.38     1204.43     65.21 o 
  15   0   0        2.48       28.01     20.12 o 
  16   0   0       54.05       48.21     21.13 o 
   1   1   0     1031.43      944.40     24.91 o 
   2   1   0      703.29      689.81     27.26 o 
   3   1   0      911.15      958.02     27.14 o 
   4   1   0     3174.48     3282.21     91.26 o 
   5   1   0     7320.09     8472.59     57.23 o 
   6   1   0      619.67      565.34     31.63 o 
   7   1   0     2136.20     2261.97     36.44 o 
   8   1   0     2547.13     2835.76     43.82 o 
   9   1   0      730.99      776.25     19.80 o 
  10   1   0      311.54      342.23     18.37 o 
  11   1   0     5373.99     5490.24     45.93 o 
  12   1   0     1144.50     1280.29     21.31 o 
  13   1   0     1552.06     1589.56     58.34 o 
  14   1   0     1475.55     1485.55     41.91 o 
  15   1   0      872.85      865.41     27.56 o 
  16   1   0      424.64      419.76     19.82 o 
   1   2   0    19486.30    15683.52    717.75 o 
   2   2   0      839.75      863.55     20.84 o 
   3   2   0     5377.14     4845.21    159.93 o 
   4   2   0     9088.95     8807.82    221.99 o 
   5   2   0      319.97      429.49     38.62 o 
   6   2   0     8279.36     8296.99     60.84 o 
   7   2   0      273.50      254.51     33.73 o 
   8   2   0     5186.55     5492.58     49.09 o 
   9   2   0     1047.47     1132.79     37.05 o 
  10   2   0      793.92      800.04     20.38 o 
  11   2   0       26.68       69.59     19.33 o 
  12   2   0        4.76       18.31     19.42 o 
  13   2   0      947.97      913.51     17.43 o 
  14   2   0       87.18      103.48     14.59 o 
  15   2   0      478.90      464.45     18.35 o 
  16   2   0       67.66       93.72     18.95 o 
   1   3   0     3660.20     3622.46    114.91 o 
   2   3   0      450.78      429.22     17.22 o 
   3   3   0      653.31      683.92     19.56 o 
   4   3   0      435.29      410.45     15.31 o 
   5   3   0      974.03     1010.55     38.49 o 
   6   3   0      128.36      126.38     24.81 o 
   7   3   0      250.78      250.24     26.30 o 
   8   3   0       88.41       89.45     39.46 o 
   9   3   0       32.26       46.69     40.06 o 
  10   3   0      321.70      265.95     46.99 o 
  11   3   0      958.75     1009.60     22.29 o 
  12   3   0       54.02       90.00     34.34 o 
  13   3   0      159.46      160.70     18.67 o 
  14   3   0      185.96      186.55     15.95 o 
  15   3   0      280.53      317.13     16.42 o 
   0   4   0     3398.61     3307.71     28.91 o 
   1   4   0     1747.21     1806.25     68.37 o 
   2   4   0      458.58      552.61     29.67 o 
   3   4   0        1.39       13.39     12.45 o 
   4   4   0      156.36      200.72     15.90 o 
   5   4   0       51.73       38.89     14.51 o 
   6   4   0      343.27      355.60     23.64 o 
   7   4   0      788.90      824.49     67.32 o 
  10   4   0       42.10       53.91     20.78 o 
  11   4   0        5.83       31.93     21.08 o 
  12   4   0        0.32       -6.30     19.13 o 
  13   4   0       48.08       58.18     18.67 o 
  14   4   0       86.12      110.08     15.12 o 
  15   4   0      173.81      167.18     17.14 o 
   1   5   0       16.08       24.51     12.27 o 
   2   5   0     1560.55     1596.69     44.50 o 
   3   5   0     1928.88     2063.01     69.40 o 
   4   5   0       36.38       43.82     14.71 o 
   5   5   0       74.32      109.66     16.41 o 
   6   5   0      351.47      357.41     16.28 o 
   7   5   0       49.60       63.64     15.96 o 
   8   5   0      726.29      722.89     19.31 o 
   9   5   0      744.78      709.01     21.69 o 
  10   5   0       25.79       43.37     20.78 o 
  11   5   0      203.27      225.90     21.08 o 
  12   5   0       14.85       37.95     21.08 o 
  13   5   0      246.49      270.98     15.33 o 
  14   5   0        9.15       28.98     15.23 o 
   0   6   0     2680.36     2594.79     25.30 o 
   1   6   0       50.21       44.73     14.70 o 
   2   6   0     6165.69     6253.13    249.39 o 
   3   6   0     1401.57     1391.38     56.02 o 
   4   6   0       64.34       62.11     16.12 o 
   5   6   0     2083.55     2067.28    106.77 o 
   6   6   0       48.58       79.72     18.98 o 
   7   6   0     1038.50     1018.80     37.65 o 
   8   6   0       11.08       49.41     27.56 o 
   9   6   0      128.40      145.78     18.07 o 
  10   6   0      203.29      224.09     18.37 o 
  11   6   0      133.25      146.08     18.67 o 
  12   6   0      573.77      561.73     21.69 o 
  13   6   0      110.10      122.73     26.96 o 
   1   7   0      206.19      209.77     14.80 o 
   2   7   0      707.82      694.54     16.15 o 
   3   7   0      869.86      894.26     23.49 o 
   4   7   0        3.36       -0.90     14.47 o 
   5   7   0      171.47      191.52     35.09 o 
   6   7   0        8.52       19.03     15.31 o 
   7   7   0      204.25      196.94     17.66 o 
   8   7   0      283.56      293.30     18.34 o 
   9   7   0     1222.46     1242.94     23.34 o 
  10   7   0      985.38     1012.31     22.59 o 
  11   7   0      195.67      193.67     21.38 o 
  12   7   0      110.93      125.60     21.38 o 
  13   7   0      234.89      221.59     15.23 o 
   0   8   0       57.79       82.53     21.08 o 
   1   8   0     1539.76     1519.88     16.40 o 
   2   8   0     1280.77     1281.89     42.77 o 
   3   8   0      872.33      853.43     15.41 o 
   4   8   0     1183.42     1170.20     17.02 o 
   5   8   0       68.37       74.29     15.09 o 
   6   8   0     1433.70     1394.71     65.51 o 
   7   8   0       12.76       56.28     17.44 o 
   8   8   0      856.90      849.16     48.94 o 
   9   8   0       20.08       27.65     19.10 o 
  10   8   0      232.18      215.96     21.69 o 
  11   8   0      541.67      540.34     19.28 o 
   1   9   0       50.04       57.95     15.74 o 
   2   9   0       31.24       15.41     15.69 o 
   3   9   0      283.45      324.87     19.13 o 
   4   9   0        1.09        2.58     15.69 o 
   5   9   0       19.98        4.86     15.99 o 
   6   9   0        2.43       18.88     16.71 o 
   7   9   0       56.39       66.16     17.28 o 
   8   9   0       56.64       46.37     18.34 o 
   9   9   0      271.92      299.58     35.39 o 
  10   9   0      263.84      218.97     19.28 o 
   0  10   0      220.80      230.71     21.69 o 
   1  10   0        2.16       27.86     34.49 o 
   2  10   0      312.13      333.96     15.33 o 
   3  10   0       19.96       44.05     15.87 o 
   4  10   0      236.15      249.91     16.17 o 
   5  10   0      110.39      121.87     25.60 o 
   6  10   0        3.65       26.19     16.64 o 
   7  10   0      171.69      181.44     15.73 o 
   1  11   0       85.60       91.31     15.23 o 
   2  11   0       44.67       44.09     15.87 o 
   3  11   0       63.33       41.36     18.67 o 
   4  11   0       95.16      109.65     19.58 o 
 -16   1   1        8.15       24.34     14.07 o 
 -15   1   1      718.93      714.05     32.17 o 
 -14   1   1        4.19       21.04     19.85 o 
 -13   1   1      491.02      507.44     26.66 o 
 -12   1   1      381.62      437.27     18.45 o 
 -11   1   1       13.79       18.85     18.30 o 
 -10   1   1     2256.58     2412.29     21.14 o 
  -9   1   1      369.29      405.98     20.78 o 
  -8   1   1      830.81      887.87     17.51 o 
  -7   1   1       19.40       27.94     13.11 o 
  -6   1   1      140.75      176.44     16.21 o 
  -5   1   1      329.82      323.58     14.13 o 
  -4   1   1      255.78      259.63     17.89 o 
  -3   1   1     1746.54     1795.58     23.85 o 
  -2   1   1        0.53       18.83     16.29 o 
  -1   1   1     4006.15     3483.89     29.71 o 
   0   1   1     4988.61     3904.28     29.60 o 
   1   1   1      390.49      389.26     15.87 o 
   2   1   1     2244.05     2142.69     30.72 o 
   3   1   1      410.31      412.03     19.58 o 
   4   1   1        2.75       12.65     37.95 o 
   5   1   1     6021.00     6149.41    394.56 o 
   6   1   1        8.33       33.73     34.03 o 
   7   1   1     1578.87     1712.89     37.65 o 
   8   1   1      249.05      251.50     32.23 o 
   9   1   1      320.32      359.02     32.83 o 
  10   1   1     2119.81     2241.28     37.65 o 
  11   1   1      212.48      237.73     13.61 o 
  12   1   1     1132.00     1219.00     40.47 o 
  13   1   1       19.79       32.27     14.17 o 
  14   1   1      306.53      323.15     15.14 o 
  15   1   1      297.52      297.28     15.99 o 
  16   1   1        9.40       19.73     16.97 o 
 -16   2   1       27.08       38.55     16.19 o 
 -15   2   1       48.42       48.39     14.88 o 
 -14   2   1       75.35       99.48     20.00 o 
 -13   2   1      688.02      730.46     20.15 o 
 -12   2   1      428.22      441.46     20.78 o 
 -11   2   1     2768.95     2925.27     22.41 o 
 -10   2   1      109.19      135.57     18.82 o 
  -9   2   1      897.43      949.38     19.80 o 
  -8   2   1     2995.13     3331.34     61.79 o 
  -7   2   1     1974.83     1991.03     55.77 o 
  -6   2   1     5502.39     5907.37    110.24 o 
  -5   2   1     3046.89     3097.74     27.15 o 
  -4   2   1     2209.29     2136.95     24.38 o 
  -3   2   1     4279.45     4152.69     28.32 o 
  -2   2   1     1593.56     1442.98     20.45 o 
  -1   2   1     4435.37     3851.85     64.76 o 
   0   2   1     1932.71     1725.13     31.32 o 
   1   2   1    38577.11    29772.73     76.20 o 
   2   2   1    14115.33    12765.21     50.00 o 
   3   2   1     6572.04     6291.41    276.35 o 
   6   2   1     1370.66     1383.99     61.14 o 
   7   2   1      397.15      409.93     47.29 o 
   8   2   1      836.04      875.57     46.99 o 
   9   2   1      240.62      236.14     42.47 o 
  10   2   1     1192.21     1172.48     22.66 o 
  11   2   1        2.70       27.39     13.66 o 
  12   2   1       24.14       48.24     14.77 o 
  13   2   1       35.15       49.08     16.72 o 
  14   2   1        5.68       25.88     16.72 o 
  15   2   1        3.86       23.89     17.62 o 
  16   2   1       10.14        5.33     18.01 o 
 -15   3   1      109.22      126.97     16.93 o 
 -14   3   1     1554.77     1527.93     71.53 o 
 -13   3   1      781.08      837.11     32.83 o 
 -12   3   1     1275.22     1292.73     36.44 o 
 -11   3   1     1448.97     1550.92     39.91 o 
 -10   3   1      124.37      150.17     17.65 o 
  -9   3   1     3202.24     3063.75     41.26 o 
  -8   3   1        9.96       19.40     15.09 o 
  -7   3   1     1293.26     1325.50     23.09 o 
  -6   3   1      334.10      321.10     20.70 o 
  -5   3   1      161.94      198.52     19.06 o 
  -4   3   1     1380.64     1333.56     21.37 o 
  -3   3   1      160.92      143.93     16.48 o 
  -2   3   1      558.36      519.85     16.93 o 
  -1   3   1      752.59      838.83     17.78 o 
   0   3   1        6.75       21.73     14.37 o 
   1   3   1       16.45       15.02     14.99 o 
   2   3   1     7619.81     7235.77    159.48 o 
   3   3   1      947.51     1027.30     48.94 o 
   4   3   1     8149.10     7889.65    211.74 o 
   5   3   1      986.93     1085.74     19.13 o 
   6   3   1     6094.82     6037.44     31.32 o 
   7   3   1      856.57      867.14     21.99 o 
   8   3   1     1379.42     1409.89     23.49 o 
   9   3   1     3556.49     3518.55     27.11 o 
  10   3   1     1601.58     1490.01     23.19 o 
  11   3   1     2577.24     2520.99     27.41 o 
  12   3   1      687.65      725.57     16.36 o 
  13   3   1     1054.84     1100.86     26.51 o 
  14   3   1      913.50      868.00     21.84 o 
  15   3   1      389.16      390.53     17.57 o 
 -15   4   1      198.84      192.94     16.21 o 
 -14   4   1      165.48      184.34     15.44 o 
 -13   4   1      214.86      191.02     15.23 o 
 -12   4   1      427.42      486.13     21.69 o 
 -11   4   1     1445.52     1489.75     81.77 o 
 -10   4   1      745.52      718.35     40.36 o 
  -9   4   1     3638.70     3554.69    248.79 o 
  -8   4   1     1819.58     1834.90    130.72 o 
  -7   4   1     4288.37     4371.09    150.25 o 
  -6   4   1     2478.60     2352.54     85.24 o 
  -5   4   1     5314.32     4944.74    128.46 o 
  -4   4   1     2243.48     2013.94     21.51 o 
  -3   4   1     4555.47     3988.12     69.73 o 
  -2   4   1     6826.34     6181.31     70.78 o 
  -1   4   1     8051.13     7249.88     94.27 o 
   0   4   1     6346.79     6136.76    235.68 o 
   1   4   1     9837.60     9419.48     28.39 o 
   2   4   1     8810.17     8476.76    293.51 o 
   3   4   1     2252.85     2171.00    105.72 o 
   4   4   1     4606.26     4498.14    225.29 o 
   5   4   1     1957.46     1886.19     33.73 o 
   6   4   1      618.94      579.30     25.15 o 
   7   4   1     1908.49     1997.52     24.10 o 
   8   4   1      558.26      596.06     21.69 o 
   9   4   1      876.88      877.08     21.99 o 
  10   4   1      360.07      402.70     21.38 o 
  11   4   1       15.19       32.23     21.08 o 
  12   4   1      273.29      284.63     24.10 o 
  13   4   1       80.74       97.85     15.60 o 
  14   4   1       70.20       86.67     15.74 o 
  15   4   1      233.67      233.64     16.33 o 
 -14   5   1      137.75      144.24     15.21 o 
 -13   5   1      708.64      659.12     15.76 o 
 -12   5   1     1771.34     1800.25     43.82 o 
 -11   5   1       66.10      103.01     20.78 o 
  -9   5   1      480.17      427.61     31.47 o 
  -8   5   1     1340.35     1261.65     60.09 o 
  -7   5   1       76.48       81.93     14.80 o 
  -6   5   1       30.44       28.21     12.91 o 
  -5   5   1      352.14      342.52     19.02 o 
  -4   5   1      510.70      470.15     17.04 o 
  -3   5   1     1482.92     1310.50     23.79 o 
  -2   5   1     1911.14     1925.45     98.49 o 
  -1   5   1      129.49      145.65     14.46 o 
   0   5   1      104.35      133.09     14.70 o 
   1   5   1       60.53       51.14     13.34 o 
   2   5   1     3249.28     3305.23     19.10 o 
   3   5   1     1988.47     1885.30     77.11 o 
   4   5   1      388.40      392.88     16.63 o 
   5   5   1     2768.22     2649.28     93.67 o 
   6   5   1      378.60      378.42     18.29 o 
   7   5   1     1011.05     1011.58     18.47 o 
   8   5   1      936.27      964.42     21.69 o 
   9   5   1       71.40      117.77     20.78 o 
  10   5   1     4100.10     3823.66     26.20 o 
  11   5   1      613.43      602.69     21.69 o 
  12   5   1     1639.51     1665.90     23.49 o 
  13   5   1      343.96      369.57     21.99 o 
  14   5   1      552.65      537.69     16.76 o 
 -13   6   1       26.79       55.81     13.85 o 
 -12   6   1       18.30       46.84     15.21 o 
 -11   6   1      101.05      135.54     21.08 o 
 -10   6   1      514.23      546.06     21.99 o 
  -9   6   1     1039.02     1032.51     22.14 o 
  -8   6   1      758.95      799.35     30.87 o 
  -7   6   1      933.99      949.62     22.74 o 
  -6   6   1      654.45      642.74     12.63 o 
  -5   6   1     1099.84     1101.47     52.46 o 
  -4   6   1      315.63      302.27     17.01 o 
  -3   6   1     2474.02     2534.03    106.62 o 
  -2   6   1      952.81      951.44     28.61 o 
  -1   6   1     3621.33     3644.49    198.49 o 
   0   6   1      854.37      847.39     38.25 o 
   1   6   1      687.47      679.17     17.77 o 
   2   6   1      847.98      834.62     26.05 o 
   3   6   1      304.76      314.87     16.41 o 
   4   6   1      591.88      583.78     17.22 o 
   5   6   1      799.59      811.61     37.80 o 
   6   6   1      754.97      734.34     30.42 o 
   7   6   1       10.65       48.43     18.09 o 
   8   6   1     1242.22     1300.86     22.89 o 
   9   6   1       69.37       76.50     18.07 o 
  10   6   1       62.20      103.31     20.48 o 
  11   6   1      272.17      307.52     21.38 o 
  12   6   1       33.59       40.36     18.07 o 
  13   6   1       60.62       97.59     21.69 o 
  14   6   1        1.15        5.12     21.99 o 
 -13   7   1       35.29       68.07     21.69 o 
 -12   7   1      135.84      146.43     17.02 o 
 -11   7   1      104.44       76.20     21.38 o 
 -10   7   1      150.85      160.39     19.73 o 
  -9   7   1     1418.59     1434.92     53.31 o 
  -8   7   1       72.71       86.66     16.08 o 
  -7   7   1        7.08       -7.46     25.15 o 
  -6   7   1      109.90      111.50     14.93 o 
  -5   7   1      115.42      123.91     15.93 o 
  -4   7   1      140.91      167.38     15.81 o 
  -3   7   1        6.21       31.68     12.30 o 
  -2   7   1        5.26       24.48     12.83 o 
  -1   7   1     1105.91     1079.85     26.57 o 
   0   7   1      433.46      440.68     15.23 o 
   1   7   1      188.52      175.11     20.78 o 
   2   7   1     1369.47     1319.89     21.69 o 
   3   7   1      845.91      841.77     26.05 o 
   4   7   1      723.83      681.00     15.65 o 
   5   7   1      505.07      504.22     21.69 o 
   6   7   1      763.42      760.77     45.33 o 
   7   7   1       92.88       97.28     17.82 o 
   8   7   1       64.95       91.03     16.84 o 
   9   7   1       47.23       79.21     21.08 o 
  10   7   1        1.32      -18.07     18.07 o 
  11   7   1     1008.58      939.12     22.59 o 
  12   7   1      298.10      281.32     21.69 o 
 -11   8   1       68.42       60.84     21.38 o 
 -10   8   1        2.97       40.50     19.57 o 
  -9   8   1       15.69       30.68     18.29 o 
  -8   8   1       25.74       75.21     17.82 o 
  -7   8   1      350.91      342.08     17.06 o 
  -6   8   1       80.44       68.97     16.57 o 
  -5   8   1       11.18       22.78     15.72 o 
  -4   8   1        2.03       11.87     15.39 o 
  -3   8   1       15.86       26.46     20.78 o 
  -2   8   1       63.70       68.78     16.57 o 
  -1   8   1       25.61        0.63     15.01 o 
   0   8   1       21.86        2.03     16.11 o 
   1   8   1       51.78       91.79     14.80 o 
   2   8   1       68.68      102.83     32.98 o 
   3   8   1       76.11       68.73     22.29 o 
   4   8   1      141.79      141.42     17.92 o 
   5   8   1      200.64      213.25     18.82 o 
   6   8   1        3.35       -2.67     16.63 o 
   7   8   1        1.99       38.99     16.08 o 
   8   8   1        9.44       47.42     29.37 o 
   9   8   1       13.19       -9.04     21.38 o 
  10   8   1       67.40       70.18     21.69 o 
  11   8   1       18.79       18.37     18.37 o 
 -10   9   1      109.39      130.69     19.70 o 
  -9   9   1      146.68      155.87     16.64 o 
  -8   9   1        6.39       44.21     15.91 o 
  -7   9   1      360.97      295.32     16.14 o 
  -6   9   1        1.00       29.52     16.57 o 
  -5   9   1       82.16       98.17     16.49 o 
  -4   9   1      419.75      398.48     19.58 o 
  -3   9   1      912.46      857.56     16.72 o 
  -2   9   1      559.97      554.41     15.54 o 
  -1   9   1       42.53       41.50     14.80 o 
   0   9   1        3.26       -2.95     14.80 o 
   1   9   1       84.16       74.72     15.81 o 
   2   9   1      106.12      124.40     31.63 o 
   3   9   1        0.60       12.89     15.69 o 
   4   9   1     1026.61      958.64     70.63 o 
   5   9   1      115.65      134.22     16.57 o 
   6   9   1      180.78      216.31     26.35 o 
   7   9   1        2.52       26.93     23.79 o 
   8   9   1       21.98       32.23     18.75 o 
   9   9   1      175.05      127.71     21.99 o 
  10   9   1       79.46      115.06     21.69 o 
  -7  10   1      152.29      136.47     17.26 o 
  -6  10   1       32.51       43.45     19.58 o 
  -5  10   1      202.65      202.72     21.23 o 
  -4  10   1       67.18       70.13     15.91 o 
  -3  10   1      201.95      209.64     15.12 o 
  -2  10   1       13.53       29.75     15.01 o 
  -1  10   1      201.47      206.70     15.12 o 
   0  10   1      314.32      327.19     39.76 o 
   1  10   1       28.34       35.72     16.26 o 
   2  10   1      116.51      121.90     15.33 o 
   3  10   1       29.40       43.10     15.65 o 
   4  10   1      213.03      194.31     15.95 o 
   5  10   1        1.50       11.73     15.10 o 
   6  10   1        6.11       26.15     15.46 o 
   7  10   1      165.40      159.36     17.94 o 
  -4  11   1       72.78       71.88     16.42 o 
  -3  11   1      135.29      135.43     15.23 o 
  -2  11   1       51.90       86.12     15.12 o 
  -1  11   1       18.71        3.25     28.76 o 
   0  11   1      129.10      107.76     15.96 o 
   1  11   1      103.54      123.41     15.33 o 
   2  11   1       23.23       27.62     26.35 o 
   3  11   1       82.08       83.34     16.08 o 
   4  11   1        0.65       38.36     15.95 o 
 -16   0   2      118.80       99.70     27.11 o 
 -15   0   2       12.02       15.36     26.81 o 
 -14   0   2     1575.70     1561.09     27.71 o 
 -13   0   2      151.48      150.60     26.20 o 
 -12   0   2     3055.62     3277.90     30.12 o 
 -11   0   2     2770.26     2888.15     29.22 o 
 -10   0   2    12418.72    12961.59     43.97 o 
  -9   0   2     1311.17     1384.89     26.20 o 
  -8   0   2     3582.64     3669.69    136.44 o 
  -7   0   2    11282.06    12191.74     45.48 o 
  -6   0   2     1120.16     1094.84     25.60 o 
  -4   0   2     8710.47     8757.87    178.61 o 
  -3   0   2    17052.25    14952.71    190.20 o 
  -2   0   2    14869.62    12915.08    115.66 o 
  -1   0   2      545.42      600.11     17.36 o 
   0   0   2      210.42      237.28     15.55 o 
   1   0   2     8427.49     7387.39     59.94 o 
   3   0   2     3456.23     3043.87     39.16 o 
   4   0   2    11282.72     9314.13     56.32 o 
   5   0   2    18361.28    15186.51     63.85 o 
   6   0   2     1414.55     1655.43     18.96 o 
   7   0   2      466.57      342.76     25.90 o 
   8   0   2      130.11      134.33     25.30 o 
   9   0   2     1517.92     1576.74     94.27 o 
  10   0   2       22.58       38.47     19.69 o 
  11   0   2     2086.20     1968.97    131.92 o 
  12   0   2      621.80      565.94     36.14 o 
  13   0   2      356.01      322.80     26.66 o 
  14   0   2       30.66       48.61     21.18 o 
  15   0   2     1144.47     1197.66    123.64 o 
  16   0   2        3.47        2.09     26.05 o 
 -16   1   2      440.18      406.57     21.06 o 
 -15   1   2     1038.33     1147.93     20.10 o 
 -14   1   2      716.86      736.08     19.59 o 
 -13   1   2      293.26      332.78     18.51 o 
 -12   1   2      965.61     1058.55     18.99 o 
 -11   1   2      485.91      538.50     18.13 o 
 -10   1   2     4495.94     4831.29     92.17 o 
  -9   1   2      600.04      649.44     13.51 o 
  -8   1   2        6.47       38.55     15.99 o 
  -7   1   2        5.61       10.51     16.36 o 
  -6   1   2      128.09      149.42     12.82 o 
  -5   1   2      767.61      912.10     14.58 o 
  -4   1   2      375.00      389.02     13.41 o 
  -3   1   2      284.10      309.69     12.81 o 
  -2   1   2      260.37      302.65     13.05 o 
  -1   1   2      462.43      491.71     12.48 o 
   0   1   2     1543.51     1679.41     54.44 o 
   1   1   2    16970.81    12732.17     41.42 o 
   2   1   2     3757.90     3419.34    157.42 o 
   3   1   2    10479.34     9386.11     46.69 o 
   4   1   2     2708.68     2463.90     33.73 o 
   5   1   2     1800.16     1663.27     66.86 o 
   6   1   2     9670.22     9089.95    362.94 o 
   7   1   2     3856.11     3702.58    126.94 o 
   8   1   2     2773.57     2751.58    142.52 o 
   9   1   2     4420.54     4358.57    203.11 o 
  10   1   2     4562.12     4544.22    216.69 o 
  11   1   2     1456.77     1388.13     60.73 o 
  12   1   2     2472.80     2399.93     98.38 o 
  13   1   2      938.06      996.42     35.82 o 
  14   1   2      342.69      352.25     15.81 o 
  15   1   2      846.05      878.49     34.47 o 
  16   1   2     1151.76     1081.35     81.47 o 
 -16   2   2      100.09      103.11     14.30 o 
 -15   2   2       56.85       55.47     19.27 o 
 -14   2   2      275.57      278.98     19.25 o 
 -13   2   2     1030.29     1084.92     27.11 o 
 -12   2   2      231.95      238.53     17.83 o 
 -11   2   2     2567.94     2776.97     22.12 o 
 -10   2   2     1550.40     1561.39     18.67 o 
  -9   2   2     1062.95     1112.49     14.61 o 
  -8   2   2     3203.25     3407.74     33.16 o 
  -7   2   2     2014.90     2204.96     29.94 o 
  -6   2   2     5392.80     5580.72     57.43 o 
  -5   2   2     1253.87     1235.07     20.23 o 
  -4   2   2    17109.69    15319.30    161.14 o 
  -3   2   2      810.18      816.99     17.89 o 
  -2   2   2     6125.83     5435.90     46.53 o 
  -1   2   2     4074.59     3503.59     22.34 o 
   0   2   2     4063.21     3770.91     23.43 o 
   2   2   2     1667.42     1483.63     18.00 o 
   3   2   2     3091.57     2946.88    169.10 o 
   4   2   2     1203.15     1126.42     16.71 o 
   5   2   2     5338.92     5582.03     34.03 o 
   6   2   2      526.21      459.62     21.08 o 
   7   2   2     1353.09     1502.60     18.87 o 
   8   2   2     1080.55     1075.56     22.59 o 
   9   2   2        7.00       15.96     22.29 o 
  10   2   2     1238.42     1144.54     22.89 o 
  11   2   2      137.31      134.03     22.89 o 
  12   2   2      315.17      239.09     86.34 o 
  13   2   2        0.28        7.48     17.06 o 
  14   2   2      240.86      250.33     16.93 o 
  15   2   2       49.47       55.68     17.86 o 
  16   2   2      765.95      764.68     81.77 o 
 -15   3   2      191.88      195.12     19.45 o 
 -14   3   2        1.80        0.69     19.14 o 
 -13   3   2        2.05       -4.42     18.06 o 
 -12   3   2       12.18       17.84     19.08 o 
 -11   3   2      791.72      856.13     21.54 o 
 -10   3   2      380.93      389.03     30.27 o 
  -9   3   2        9.19       18.41     11.35 o 
  -8   3   2       53.61       44.02     14.60 o 
  -7   3   2      322.56      347.38     20.13 o 
  -6   3   2      486.89      564.36     19.78 o 
  -5   3   2     1264.34     1422.50     20.76 o 
  -4   3   2       73.90      115.02     16.79 o 
  -3   3   2       51.05       69.21     15.08 o 
  -2   3   2      289.95      273.99     15.91 o 
  -1   3   2      144.51      120.80     14.59 o 
   0   3   2     3389.71     3117.30     20.13 o 
   1   3   2      137.63      126.44     12.35 o 
   2   3   2     2689.30     2667.78     43.52 o 
   3   3   2     1179.72     1105.09     19.20 o 
   4   3   2        4.75       37.95     21.08 o 
   5   3   2      369.43      381.61     21.08 o 
   6   3   2      769.02      707.20     21.69 o 
   7   3   2      194.63      204.17     16.19 o 
   8   3   2      191.00      167.16     20.78 o 
   9   3   2     1268.03     1327.96     22.89 o 
  10   3   2       73.75      103.01     20.18 o 
  11   3   2       57.87       66.56     23.19 o 
  12   3   2      672.00      620.46     24.40 o 
  13   3   2      162.62      163.68     15.93 o 
  14   3   2      106.20      131.68     15.65 o 
  15   3   2      164.09      160.08     17.62 o 
 -15   4   2       44.05       61.29     15.33 o 
 -14   4   2      320.33      358.42     22.59 o 
 -13   4   2       27.23       18.96     20.69 o 
 -12   4   2      124.96      129.84     18.64 o 
 -11   4   2      150.92      188.24     18.06 o 
 -10   4   2       44.30       32.31     17.46 o 
  -9   4   2       65.13       85.41     11.36 o 
  -8   4   2        3.17        9.84     21.28 o 
  -7   4   2       72.91       66.24     19.91 o 
  -6   4   2      358.39      352.52     23.49 o 
  -5   4   2     1129.50     1076.04     20.48 o 
  -4   4   2      515.59      553.59     17.57 o 
  -3   4   2     1061.55     1024.82     25.15 o 
  -2   4   2        8.82       20.23     17.62 o 
  -1   4   2     1721.03     1828.32     17.57 o 
   0   4   2     1585.86     1522.12     22.74 o 
   1   4   2        3.16       25.60     18.07 o 
   2   4   2     1690.32     1631.49     45.33 o 
   3   4   2     2743.41     2814.50     27.56 o 
   4   4   2      109.43      119.62     17.38 o 
   5   4   2      662.84      725.00     32.53 o 
   6   4   2      573.39      559.02     21.69 o 
   7   4   2       92.58       68.67     20.48 o 
   8   4   2      816.19      825.27     21.99 o 
   9   4   2     1330.27     1325.86     23.19 o 
  10   4   2       22.18       28.91     23.49 o 
  11   4   2       26.32       25.30     21.08 o 
  12   4   2        6.91       12.35     23.19 o 
  13   4   2       97.09       96.38     23.49 o 
  14   4   2      500.18      504.06     16.58 o 
  15   4   2        4.68        1.92     15.44 o 
 -14   5   2       24.42       38.10     15.12 o 
 -13   5   2      786.99      793.31     28.46 o 
 -12   5   2      491.00      495.16     21.69 o 
 -11   5   2        2.24        8.53     16.54 o 
 -10   5   2        1.66        0.67     15.64 o 
  -9   5   2        2.41        5.47     15.37 o 
  -8   5   2       83.69       81.30     14.56 o 
  -7   5   2       12.31       31.05     19.59 o 
  -6   5   2      128.93      127.72     18.21 o 
  -5   5   2        7.52        9.19     17.68 o 
  -4   5   2        0.16        6.48     15.87 o 
  -3   5   2       92.77       88.21     14.92 o 
  -2   5   2     1328.92     1285.87     16.67 o 
  -1   5   2       46.69       52.88     14.37 o 
   0   5   2      203.94      231.08     13.68 o 
   1   5   2       53.18       49.08     15.35 o 
   2   5   2      705.93      747.61     16.47 o 
   3   5   2       98.44      130.75     14.87 o 
   4   5   2     2973.58     2997.58    100.15 o 
   5   5   2      421.08      441.78     16.08 o 
   6   5   2      684.38      690.82     21.23 o 
   7   5   2      544.96      578.29     21.69 o 
   8   5   2      252.88      267.46     20.78 o 
   9   5   2       32.61       37.95     20.48 o 
  10   5   2      197.98      198.49     21.38 o 
  11   5   2      581.63      537.03     21.38 o 
  12   5   2       60.23       32.23     21.08 o 
  13   5   2      270.92      293.97     21.38 o 
  14   5   2      102.36       92.92     15.23 o 
 -13   6   2       12.36       52.71     15.33 o 
 -12   6   2      877.84      852.11     14.62 o 
 -11   6   2        9.77       40.67     33.13 o 
 -10   6   2     1314.29     1286.10     37.95 o 
  -9   6   2      441.62      435.89     22.04 o 
  -8   6   2      975.16      946.75     17.44 o 
  -7   6   2     2755.90     2634.95     63.49 o 
  -6   6   2       58.35       64.19     18.00 o 
  -5   6   2     2407.10     2246.16     19.81 o 
  -4   6   2       23.60       38.25     15.97 o 
  -3   6   2     1283.07     1215.56     35.54 o 
  -2   6   2      582.96      570.39     56.78 o 
  -1   6   2     1407.80     1482.25     96.53 o 
   0   6   2     3561.84     3504.07    128.31 o 
   1   6   2       47.73       31.01     15.26 o 
   2   6   2     2234.19     2194.64     17.55 o 
   3   6   2      493.76      557.67     30.57 o 
   4   6   2      587.79      567.33     17.57 o 
   5   6   2      167.94      180.10     17.38 o 
   6   6   2       39.95       59.17     17.47 o 
   7   6   2      854.51      839.36     21.84 o 
   8   6   2        0.60       15.06     18.07 o 
   9   6   2      170.30      144.87     18.07 o 
  10   6   2      197.12      187.34     21.08 o 
  11   6   2        8.26       32.23     21.08 o 
  12   6   2      128.69      114.15     21.08 o 
  13   6   2        0.60      -12.65     21.38 o 
 -12   7   2      786.90      737.38     20.18 o 
 -11   7   2       65.05       69.18     15.01 o 
 -10   7   2       29.14       18.41     17.69 o 
  -9   7   2       23.32       29.02     17.64 o 
  -8   7   2      146.40      123.83     17.15 o 
  -7   7   2      206.06      204.53     12.14 o 
  -6   7   2        7.90       26.40     12.39 o 
  -5   7   2       12.83       27.90     12.02 o 
  -4   7   2       23.78       36.61     14.11 o 
  -3   7   2      211.14      243.49     26.66 o 
  -2   7   2       62.46      102.41     14.59 o 
  -1   7   2     1382.60     1460.47     51.65 o 
   0   7   2       60.66       72.93     14.69 o 
   1   7   2       48.25       83.57     14.48 o 
   2   7   2       12.82       37.66     15.48 o 
   3   7   2      562.72      540.62     16.33 o 
   4   7   2     2663.99     2588.99     68.67 o 
   5   7   2     1234.74     1214.19     43.22 o 
   6   7   2      629.23      607.57     25.00 o 
   7   7   2      776.18      749.91     17.75 o 
   8   7   2      334.52      339.14     21.69 o 
   9   7   2      268.25      285.83     19.28 o 
  10   7   2      175.29      166.56     21.08 o 
  11   7   2      473.94      446.07     18.98 o 
  12   7   2      722.24      654.19     22.29 o 
 -11   8   2      468.20      441.86     33.43 o 
 -10   8   2        8.13       46.37     18.36 o 
  -9   8   2      872.69      863.16     20.78 o 
  -8   8   2      764.52      775.63     33.58 o 
  -7   8   2      705.95      709.99     54.37 o 
  -6   8   2     1849.29     1785.62     71.99 o 
  -5   8   2       15.45       43.60     20.03 o 
  -4   8   2     1379.83     1383.80     46.38 o 
  -3   8   2       48.76       68.66     12.36 o 
  -2   8   2     1608.87     1615.13     29.57 o 
  -1   8   2     1341.76     1322.98     25.80 o 
   0   8   2      812.62      828.38     13.77 o 
   1   8   2     2205.92     2158.41     43.97 o 
   2   8   2       24.09       49.92     14.18 o 
   3   8   2     1753.31     1721.22     47.74 o 
   4   8   2      129.43      164.70     23.79 o 
   5   8   2      227.59      243.17     17.32 o 
   6   8   2      127.32      110.58     29.22 o 
   7   8   2      141.71      130.99     18.32 o 
   8   8   2      228.73      222.66     16.63 o 
   9   8   2        0.23      -18.37     18.37 o 
  10   8   2       95.03       89.15     21.38 o 
  11   8   2       68.72       39.76     21.69 o 
 -10   9   2        1.16       33.97     24.55 o 
  -9   9   2       10.31       35.92     17.66 o 
  -8   9   2      411.57      366.39     25.90 o 
  -7   9   2       37.27       81.40     29.22 o 
  -6   9   2      103.30      129.96     46.84 o 
  -5   9   2      148.61      136.82     15.99 o 
  -4   9   2       23.82       31.16     27.56 o 
  -3   9   2       36.93       59.89     15.72 o 
  -2   9   2       31.75       56.22     26.51 o 
  -1   9   2       25.28       30.42     14.91 o 
   0   9   2      304.29      304.91     17.47 o 
   1   9   2       10.71       43.78     14.80 o 
   2   9   2      157.47      161.51     19.88 o 
   3   9   2      888.19      859.69     16.72 o 
   4   9   2      126.67      156.31     15.10 o 
   5   9   2      392.05      416.65     31.17 o 
   6   9   2       55.73       84.64     17.13 o 
   7   9   2       85.20       71.19     19.13 o 
   8   9   2      107.42      142.22     17.62 o 
   9   9   2       34.02       58.73     18.67 o 
  -7  10   2      182.01      189.36     15.38 o 
  -6  10   2       90.52      110.21     25.15 o 
  -5  10   2      331.53      375.77     16.38 o 
  -4  10   2      187.84      183.26     18.07 o 
  -3  10   2      436.30      459.82     16.30 o 
  -2  10   2      127.13      133.32     15.99 o 
  -1  10   2      452.26      484.78     23.19 o 
   0  10   2      200.75      208.43     28.31 o 
   1  10   2        6.04       46.06     24.55 o 
   2  10   2      338.38      354.51     46.53 o 
   3  10   2        4.01       11.98     24.25 o 
   4  10   2       31.10       67.85     18.07 o 
   5  10   2       18.34        5.07     16.72 o 
   6  10   2        0.59       24.31     17.28 o 
   7  10   2      345.92      334.44     14.68 o 
  -4  11   2       22.19       24.87     19.58 o 
  -3  11   2       40.77       33.13     15.33 o 
  -2  11   2       70.17       75.47     15.33 o 
  -1  11   2       49.96       65.39     15.99 o 
   0  11   2        1.84        8.73     15.12 o 
   1  11   2        0.35       -3.82     16.57 o 
   2  11   2       91.67      104.21     20.18 o 
   3  11   2       58.79       65.51     16.42 o 
   4  11   2       18.13       32.83     26.81 o 
 -16   1   3        1.84        8.56     19.66 o 
 -15   1   3      548.68      587.75     18.78 o 
 -14   1   3      141.85      160.13     18.51 o 
 -13   1   3      917.12      985.14     17.87 o 
 -12   1   3        9.13       23.28     17.62 o 
 -11   1   3      531.13      572.00     16.42 o 
 -10   1   3       24.21       38.18     12.78 o 
  -9   1   3      275.62      271.25     13.96 o 
  -8   1   3     2003.45     2133.92     19.48 o 
  -7   1   3     1267.54     1367.21     14.72 o 
  -6   1   3      316.57      398.08     13.10 o 
  -5   1   3     1989.80     2408.13     38.89 o 
  -4   1   3      570.91      591.22     13.09 o 
  -3   1   3       24.34       32.72     10.78 o 
  -2   1   3     2525.61     2738.28     19.05 o 
  -1   1   3      142.18      144.73     10.15 o 
   0   1   3     5291.88     5212.80    222.89 o 
   1   1   3     5163.47     4930.85    231.43 o 
   2   1   3     4075.91     3805.70    224.93 o 
   3   1   3      530.88      461.96     15.35 o 
   4   1   3     1158.45     1180.53     85.24 o 
   5   1   3     3615.48     3481.60    129.51 o 
   6   1   3      554.58      608.12     20.65 o 
   7   1   3     5250.51     5287.56    181.46 o 
   8   1   3       34.16       29.58     12.80 o 
   9   1   3      885.85      912.93     51.76 o 
  10   1   3      300.38      313.18     20.29 o 
  11   1   3      337.17      305.39     18.70 o 
  12   1   3     1219.52     1250.22     43.86 o 
  13   1   3       22.53       30.68     16.02 o 
  14   1   3      332.10      374.09     18.03 o 
  15   1   3        4.03        6.69     20.23 o 
  16   1   3       55.23       54.55     20.44 o 
 -16   2   3      285.12      286.11     20.09 o 
 -15   2   3      237.88      245.61     19.32 o 
 -14   2   3      299.95      287.95     17.41 o 
 -13   2   3      404.89      432.91     26.96 o 
 -12   2   3      514.66      587.06     42.17 o 
 -11   2   3      379.27      388.13     14.81 o 
 -10   2   3     3021.63     3139.89    106.08 o 
  -9   2   3     4589.19     4689.39     74.87 o 
  -8   2   3     4531.17     4665.08     59.87 o 
  -7   2   3     2668.93     2815.06     29.91 o 
  -6   2   3     2927.38     3212.28     43.25 o 
  -5   2   3     2443.06     2518.95     28.52 o 
  -4   2   3     3146.07     3130.74     82.38 o 
  -3   2   3     5858.07     6098.96    160.32 o 
  -2   2   3     1479.78     1412.82     49.75 o 
  -1   2   3     3192.08     3242.49    151.67 o 
   0   2   3    13828.84    12574.73    813.54 o 
   1   2   3     1854.91     1743.55     17.74 o 
   2   2   3     1327.74     1319.53     77.66 o 
   3   2   3      901.60      893.75     45.03 o 
   4   2   3     1286.22     1272.85     23.79 o 
   5   2   3     1758.43     1803.25     24.40 o 
   6   2   3      682.76      672.48     17.32 o 
   7   2   3       35.62       55.12     19.88 o 
   8   2   3       27.95       35.84     22.29 o 
   9   2   3        4.29       33.43     22.29 o 
  10   2   3       79.35       57.53     22.89 o 
  11   2   3      181.86      147.59     23.19 o 
  12   2   3        1.85       28.61     22.59 o 
  13   2   3       84.97       90.38     17.45 o 
  14   2   3      230.57      211.94     17.80 o 
  15   2   3      224.85      220.54     18.95 o 
 -15   3   3       12.72       10.98     19.78 o 
 -14   3   3     1049.98     1045.71     19.20 o 
 -13   3   3        6.12        0.83     17.49 o 
 -12   3   3      598.88      633.69     18.00 o 
 -11   3   3     2149.57     2086.74     36.33 o 
 -10   3   3      206.85      211.79     11.75 o 
  -9   3   3     1629.65     1641.00     15.95 o 
  -8   3   3      504.30      497.12     14.27 o 
  -7   3   3      274.66      263.72     13.63 o 
  -6   3   3     1825.87     1935.21     52.12 o 
  -5   3   3      680.60      754.51     13.90 o 
  -4   3   3      583.89      593.65     16.15 o 
  -3   3   3     3360.07     3199.67     20.34 o 
  -2   3   3      189.22      181.51     15.01 o 
  -1   3   3     8730.17     7680.19     26.30 o 
   0   3   3     1525.38     1492.99     26.35 o 
   1   3   3     3744.53     3163.93     31.63 o 
   2   3   3      209.90      160.41     13.55 o 
   3   3   3     6293.48     6055.92    317.50 o 
   4   3   3     5752.63     5055.29    262.83 o 
   5   3   3     2033.11     2062.53     21.54 o 
   6   3   3     6383.39     5922.68     31.02 o 
   7   3   3     1952.23     1944.51     26.20 o 
   8   3   3     5999.63     5897.98     30.42 o 
   9   3   3      956.46      958.40     24.70 o 
  10   3   3      756.41      775.57     21.69 o 
  11   3   3     4592.56     4204.37     29.82 o 
  12   3   3      268.54      264.75     21.38 o 
  13   3   3     2812.93     2664.97     25.60 o 
  14   3   3      130.61      153.22     21.08 o 
  15   3   3      593.91      644.52     33.28 o 
 -15   4   3      590.43      557.74     22.90 o 
 -14   4   3      423.99      393.82     19.48 o 
 -13   4   3      947.44      951.86     34.34 o 
 -12   4   3      864.67      900.83     57.38 o 
 -11   4   3     1387.10     1393.06     46.44 o 
 -10   4   3     2834.35     2862.73     50.48 o 
  -9   4   3     2765.63     2898.32     84.32 o 
  -8   4   3     3880.40     3870.39    133.97 o 
  -7   4   3     4261.61     4317.85     92.13 o 
  -6   4   3     6315.91     6235.20     77.86 o 
  -5   4   3     3110.83     2937.56     41.72 o 
  -4   4   3     5473.50     5090.33    105.27 o 
  -3   4   3     2501.80     2247.94     18.59 o 
  -2   4   3     3790.08     3529.00     46.84 o 
  -1   4   3     1591.90     1391.72     15.81 o 
   0   4   3     7303.24     6892.04     42.92 o 
   1   4   3      164.53      132.20     11.77 o 
   2   4   3     5052.79     4857.28     55.14 o 
   3   4   3     3021.39     3042.00     70.33 o 
   4   4   3      824.74      802.03     42.58 o 
   5   4   3      142.08      134.35     17.90 o 
   6   4   3      410.26      467.75     21.38 o 
   7   4   3      424.76      395.77     21.38 o 
   8   4   3      265.51      236.44     21.08 o 
   9   4   3       81.88       84.94     21.08 o 
  10   4   3        1.25       33.73     20.78 o 
  11   4   3       69.89       93.97     21.08 o 
  12   4   3        6.29      -15.36     23.79 o 
  13   4   3      409.65      357.22     21.69 o 
  14   4   3      221.92      228.61     21.69 o 
  15   4   3      204.83      182.06     17.14 o 
 -14   5   3       21.06       15.96     21.38 o 
 -13   5   3      267.20      292.28     19.13 o 
 -12   5   3       21.57       30.86     18.22 o 
 -11   5   3      745.40      723.56     36.51 o 
 -10   5   3      601.68      580.57     12.09 o 
  -9   5   3      359.63      357.86     15.13 o 
  -8   5   3      327.89      309.65     22.74 o 
  -7   5   3      463.17      410.96     18.74 o 
  -6   5   3      221.51      237.26     17.62 o 
  -5   5   3      108.84      101.36     16.08 o 
  -4   5   3      832.72      831.96     17.25 o 
  -3   5   3      139.99      123.46     28.01 o 
  -2   5   3     1266.86     1118.89     15.65 o 
  -1   5   3       17.30       31.79     14.37 o 
   0   5   3     7515.13     7041.83     23.11 o 
   1   5   3      901.59      870.15     36.14 o 
   2   5   3      768.20      743.90     31.47 o 
   3   5   3     4841.46     4691.76     67.17 o 
   4   5   3      903.29      887.82     22.89 o 
   5   5   3     5042.81     4972.34    247.18 o 
   6   5   3      189.53      216.26     21.08 o 
   7   5   3     5940.91     5711.24     28.91 o 
   8   5   3      356.76      367.46     20.48 o 
   9   5   3     1038.83     1036.11     21.99 o 
  10   5   3      988.31      974.36     22.59 o 
  11   5   3      296.67      295.47     21.38 o 
  12   5   3     1340.10     1336.70     25.60 o 
  13   5   3      132.37      163.25     21.38 o 
  14   5   3      850.27      877.98     22.89 o 
 -13   6   3      354.32      306.62     15.12 o 
 -12   6   3      179.61      174.99     21.38 o 
 -11   6   3      680.82      699.51     15.29 o 
 -10   6   3      393.34      374.50     14.77 o 
  -9   6   3       87.98      115.33     11.95 o 
  -8   6   3     1130.40     1063.98     23.64 o 
  -7   6   3      423.28      400.81     18.42 o 
  -6   6   3     2295.22     2172.56     25.30 o 
  -5   6   3      737.41      662.00     17.14 o 
  -4   6   3     1143.30     1047.90     16.46 o 
  -3   6   3      366.77      350.96     22.44 o 
  -2   6   3      522.80      449.65     15.69 o 
  -1   6   3      894.00      888.99     17.47 o 
   0   6   3     1061.28     1045.70     29.22 o 
   1   6   3      955.44      957.79     16.51 o 
   2   6   3      938.64      965.05     16.85 o 
   3   6   3     1617.71     1615.52     17.92 o 
   4   6   3      127.83      134.59     16.91 o 
   5   6   3      765.66      765.16     20.63 o 
   6   6   3      477.17      468.97     16.79 o 
   7   6   3       13.10        4.82     21.38 o 
   8   6   3       25.74       74.70     21.08 o 
   9   6   3       43.81       74.09     20.48 o 
  10   6   3      178.69      135.84     21.38 o 
  11   6   3       11.38       15.66     21.38 o 
  12   6   3      139.85      175.90     21.08 o 
  13   6   3       99.25       81.62     21.38 o 
 -12   7   3       11.37       27.41     15.12 o 
 -11   7   3       25.13       23.62     16.44 o 
 -10   7   3       33.30       57.90     17.38 o 
  -9   7   3        6.24       11.94     15.19 o 
  -8   7   3       92.38      111.65     13.94 o 
  -7   7   3      729.61      677.33     17.38 o 
  -6   7   3      910.85      826.80     18.26 o 
  -5   7   3       26.42       32.23     20.18 o 
  -4   7   3        1.40       12.80     14.27 o 
  -3   7   3      603.53      600.88     24.10 o 
  -2   7   3      403.57      398.01     30.27 o 
  -1   7   3      197.24      194.97     15.00 o 
   0   7   3       31.09       35.49     15.44 o 
   1   7   3      435.08      432.69     19.43 o 
   2   7   3      116.43      120.15     15.48 o 
   3   7   3     1278.12     1272.74     24.55 o 
   4   7   3     1532.12     1494.25     67.32 o 
   5   7   3      187.98      186.27     15.59 o 
   6   7   3      569.01      581.38     21.63 o 
   7   7   3        8.38       15.95     15.96 o 
   8   7   3       51.48       88.85     21.08 o 
   9   7   3       23.24       38.85     20.78 o 
  10   7   3       31.02       38.25     20.78 o 
  11   7   3      423.33      432.82     21.69 o 
  12   7   3        1.25       42.47     21.08 o 
 -11   8   3       25.25       40.35     19.10 o 
 -10   8   3        0.19       16.03     12.99 o 
  -9   8   3        4.31       11.03     17.49 o 
  -8   8   3        3.57        0.98     15.21 o 
  -7   8   3        0.49       23.89     12.58 o 
  -6   8   3       35.68       51.97     21.83 o 
  -5   8   3        5.24       23.03     17.57 o 
  -4   8   3       35.99       37.59     14.47 o 
  -3   8   3      285.32      272.45     15.99 o 
  -2   8   3        2.11       23.53     14.90 o 
  -1   8   3       21.41       38.65     15.81 o 
   0   8   3      215.46      235.77     15.12 o 
   1   8   3        3.87       28.70     13.64 o 
   2   8   3       34.14       68.10     14.04 o 
   3   8   3       54.90       88.35     15.48 o 
   4   8   3        7.64       32.09     16.49 o 
   5   8   3      453.85      459.01     17.50 o 
   6   8   3       18.58       29.10     15.23 o 
   7   8   3       53.53       94.79     21.35 o 
   8   8   3       86.91      102.10     21.69 o 
   9   8   3       64.58       65.66     21.08 o 
  10   8   3        3.51       19.58     21.08 o 
  11   8   3        9.60        9.04     18.37 o 
  -9   9   3      318.43      290.19     18.28 o 
  -8   9   3      272.40      227.60     22.44 o 
  -7   9   3       26.07       49.97     15.21 o 
  -6   9   3       18.11       29.86     14.76 o 
  -5   9   3        0.01      -13.49     15.78 o 
  -4   9   3        0.82       12.71     15.99 o 
  -3   9   3        7.94       28.89     13.48 o 
  -2   9   3        6.18        4.88     12.66 o 
  -1   9   3      230.08      229.74     13.63 o 
   0   9   3       67.83       68.68     13.40 o 
   1   9   3      486.55      486.32     16.36 o 
   2   9   3      180.06      204.33     15.69 o 
   3   9   3      121.20       99.39     14.32 o 
   4   9   3       17.22       32.31     15.36 o 
   5   9   3       66.10       76.14     16.91 o 
   6   9   3      640.50      597.18     22.84 o 
   7   9   3       65.89       79.81     16.24 o 
   8   9   3      220.43      233.73     18.67 o 
   9   9   3       43.34        2.11     18.67 o 
  -7  10   3       37.30       27.80     15.51 o 
  -6  10   3      118.05      120.60     16.08 o 
  -5  10   3      106.65       79.19     14.91 o 
  -4  10   3       16.49       19.57     26.81 o 
  -3  10   3      227.54      214.33     15.33 o 
  -2  10   3      142.33      165.23     15.33 o 
  -1  10   3       69.57       75.30     15.23 o 
   0  10   3        5.46        4.72     15.23 o 
   1  10   3      294.47      265.16     15.33 o 
   2  10   3      186.14      211.47     20.63 o 
   3  10   3       72.65       90.04     14.61 o 
   4  10   3      125.54      102.23     16.64 o 
   5  10   3       26.17       19.13     16.72 o 
   6  10   3        8.37       50.29     23.85 o 
   7  10   3        9.99        3.80     16.41 o 
  -3  11   3       36.37       18.64     16.12 o 
  -2  11   3      284.57      281.20     34.03 o 
  -1  11   3       38.37       42.43     26.05 o 
   0  11   3       25.97       32.61     32.83 o 
   1  11   3       35.61       59.99     16.12 o 
   2  11   3      162.83      169.26     27.71 o 
   3  11   3      284.36      269.54     39.61 o 
 -16   0   4      951.09      949.36     26.51 o 
 -15   0   4     2590.90     2623.10     31.02 o 
 -14   0   4      805.75      771.06     25.60 o 
 -13   0   4     1937.41     1940.59     27.11 o 
 -12   0   4     2126.32     2203.84     27.71 o 
 -11   0   4      627.81      631.33     28.91 o 
 -10   0   4     1105.30     1210.80     23.19 o 
  -9   0   4    11128.89    11414.96     39.76 o 
  -8   0   4    12120.84    12238.42     41.26 o 
  -7   0   4     6010.75     6083.24    195.93 o 
  -6   0   4    14477.56    14735.48    174.84 o 
  -5   0   4     5919.45     6172.02    122.89 o 
  -4   0   4      297.08      417.00     22.14 o 
  -3   0   4    17599.41    16761.37     37.06 o 
  -2   0   4     2026.10     2290.47     20.78 o 
  -1   0   4     7783.48     8071.60     29.92 o 
   0   0   4    10101.94     9847.46     98.04 o 
   1   0   4     3453.15     3625.89     75.00 o 
   2   0   4      736.21      719.36     16.97 o 
   3   0   4      369.05      378.00     23.19 o 
   4   0   4       82.95       76.80     23.79 o 
   5   0   4      945.85      998.46     28.01 o 
   6   0   4     3869.67     4173.04     38.25 o 
   7   0   4      313.57      302.10     27.41 o 
   8   0   4      569.08      522.87     28.61 o 
   9   0   4      192.90      207.77     16.66 o 
  10   0   4      859.31      774.97     31.32 o 
  11   0   4      101.39      116.67     31.17 o 
  12   0   4      406.04      455.92     35.39 o 
  13   0   4      688.70      664.69     24.70 o 
  14   0   4      166.57      170.16     24.28 o 
  15   0   4      408.75      388.32     26.79 o 
 -16   1   4       50.13       25.82     28.01 o 
 -15   1   4       10.98       18.37     18.04 o 
 -14   1   4      574.51      620.10     18.56 o 
 -13   1   4      148.57      140.63     17.83 o 
 -12   1   4       15.83       12.33     13.38 o 
 -11   1   4      190.77      199.70     16.49 o 
 -10   1   4      451.79      479.45     16.30 o 
  -9   1   4       90.13      120.62     15.01 o 
  -8   1   4      565.25      593.76     12.75 o 
  -7   1   4      369.04      390.83     13.30 o 
  -6   1   4      435.41      491.32     12.58 o 
  -5   1   4      153.75      133.88     12.77 o 
  -4   1   4    13886.77    14314.10    146.29 o 
  -3   1   4     9832.26     9814.98     99.47 o 
  -2   1   4     9115.07     9051.19    189.50 o 
  -1   1   4     4038.82     4229.50     96.29 o 
   0   1   4     3322.17     3281.08     88.86 o 
   1   1   4     4432.83     4128.02    157.90 o 
   2   1   4    19293.15    16608.30    444.11 o 
   3   1   4     1282.26     1128.24     37.47 o 
   4   1   4     7511.40     6624.77    228.50 o 
   5   1   4    11921.24    10788.17     44.58 o 
   6   1   4     6445.56     6158.75    290.20 o 
   7   1   4     1715.80     1593.64     73.04 o 
   8   1   4     2497.00     2310.13     61.61 o 
   9   1   4     1750.10     1652.49     45.21 o 
  10   1   4     1754.63     1717.73     95.76 o 
  11   1   4     1757.22     1789.72     91.29 o 
  12   1   4     1934.26     1839.98     83.85 o 
  13   1   4      817.75      766.02     41.41 o 
  14   1   4     1184.00     1205.88     62.35 o 
  15   1   4      195.44      223.09     39.46 o 
 -15   2   4      600.79      606.85     18.07 o 
 -14   2   4      385.01      360.70     18.88 o 
 -13   2   4     1158.20     1182.97     18.87 o 
 -12   2   4      559.01      553.60     40.89 o 
 -11   2   4      715.92      765.92     16.72 o 
 -10   2   4      173.69      183.24     16.49 o 
  -9   2   4    11539.08    11580.11    129.47 o 
  -8   2   4     1206.78     1202.41     16.32 o 
  -7   2   4     2522.86     2621.21     46.41 o 
  -6   2   4     4117.04     4334.81     36.00 o 
  -5   2   4     1545.84     1750.31     33.35 o 
  -4   2   4     2808.66     2874.72     42.70 o 
  -3   2   4      330.96      325.37     12.07 o 
  -2   2   4     7301.95     7325.92    236.97 o 
  -1   2   4     1906.66     2013.46     89.59 o 
   0   2   4     1799.92     1803.33     67.82 o 
   1   2   4     3705.24     3626.57    182.14 o 
   2   2   4     1474.74     1390.51     71.11 o 
   3   2   4     2402.60     2225.06     94.45 o 
   4   2   4       28.05       25.60     13.26 o 
   5   2   4       36.73       38.25     19.88 o 
   6   2   4      627.13      679.49     21.08 o 
   7   2   4       42.30       26.93     13.68 o 
   8   2   4       45.53       44.88     21.99 o 
   9   2   4     1315.80     1184.90     24.70 o 
  10   2   4        1.19       -2.41     22.89 o 
  11   2   4      482.08      476.49     23.49 o 
  12   2   4       74.75      104.21     25.30 o 
  13   2   4      489.99      442.15     26.20 o 
  14   2   4      148.24      155.40     18.85 o 
  15   2   4       18.52       29.80     18.74 o 
 -15   3   4        3.34       35.03     17.88 o 
 -14   3   4      125.22      151.67     17.35 o 
 -13   3   4      212.30      229.73     17.19 o 
 -12   3   4      176.84      191.71     13.16 o 
 -11   3   4      569.71      569.08     17.00 o 
 -10   3   4        8.79       35.41     12.61 o 
  -9   3   4      432.78      414.21     14.32 o 
  -8   3   4      159.31      159.00     13.86 o 
  -7   3   4      432.05      450.87     13.78 o 
  -6   3   4      122.81      162.25     12.84 o 
  -5   3   4      638.06      699.57     41.79 o 
  -4   3   4      742.18      782.95     23.46 o 
  -3   3   4      714.14      674.42     31.39 o 
  -2   3   4     3931.30     4033.14    215.07 o 
  -1   3   4      189.38      264.33     11.97 o 
   0   3   4      893.36     1017.14     60.49 o 
   1   3   4      107.56       77.98     17.25 o 
   2   3   4     5118.50     5070.27    147.74 o 
   3   3   4      340.18      323.83     17.88 o 
   4   3   4     2102.51     2074.42     91.75 o 
   5   3   4     1223.42     1118.63     22.89 o 
   6   3   4      936.14      873.93     15.44 o 
   7   3   4      347.00      366.85     21.08 o 
   8   3   4      190.59      176.50     20.78 o 
   9   3   4       13.16       22.29     20.18 o 
  10   3   4      231.92      167.77     23.19 o 
  11   3   4      904.55      878.28     25.00 o 
  12   3   4       79.98       69.27     20.78 o 
  13   3   4       96.51      100.00     23.19 o 
  14   3   4       22.26       76.50     25.90 o 
  15   3   4        1.39        5.12     21.84 o 
 -15   4   4       43.61       39.78     18.44 o 
 -14   4   4       73.18      110.15     19.58 o 
 -13   4   4       29.43       48.63     17.49 o 
 -12   4   4      173.71      190.84     13.46 o 
 -11   4   4      852.25      883.74     12.69 o 
 -10   4   4     1053.49     1038.38     20.06 o 
  -9   4   4        6.46       22.55     13.60 o 
  -8   4   4       30.42       54.87     13.91 o 
  -7   4   4      563.56      596.33     18.38 o 
  -6   4   4      716.35      790.76     19.34 o 
  -5   4   4      795.10      866.33     40.98 o 
  -4   4   4     2119.15     2216.77     74.54 o 
  -3   4   4     1801.75     1785.86     77.40 o 
  -2   4   4      813.99      785.97     15.33 o 
  -1   4   4      883.84      972.84     48.91 o 
   0   4   4      330.48      322.06     11.99 o 
   1   4   4     2233.18     2390.13    122.28 o 
   2   4   4     1843.53     1877.85     17.04 o 
   3   4   4      981.08     1029.09     66.85 o 
   4   4   4     1333.84     1288.08     49.04 o 
   5   4   4        0.86       21.41     17.45 o 
   6   4   4        7.10       21.08     17.77 o 
   7   4   4       23.86       26.51     17.47 o 
   8   4   4      140.42      187.04     20.48 o 
   9   4   4        6.01       18.98     20.78 o 
  10   4   4      432.78      389.44     21.38 o 
  11   4   4      519.20      488.84     21.69 o 
  12   4   4        2.15        0.60     23.19 o 
  13   4   4        9.01       14.46     21.08 o 
  14   4   4       24.90       11.75     21.08 o 
 -14   5   4       56.50       70.50     18.56 o 
 -13   5   4       37.29       37.65     17.64 o 
 -12   5   4       60.14       57.33     17.27 o 
 -11   5   4      616.22      624.47     18.94 o 
 -10   5   4       57.99       92.34     14.35 o 
  -9   5   4       47.75       61.29     14.02 o 
  -8   5   4      317.12      330.79     13.26 o 
  -7   5   4       57.71       61.36     13.01 o 
  -6   5   4      467.33      507.39     27.30 o 
  -5   5   4      510.07      526.67     17.47 o 
  -4   5   4        3.15        4.12     14.71 o 
  -3   5   4      195.34      192.26     14.27 o 
  -2   5   4       11.86       32.84     14.16 o 
  -1   5   4      132.36      123.59     12.09 o 
   0   5   4     6434.21     6476.98     79.11 o 
   1   5   4      109.04      116.35     19.13 o 
   2   5   4      541.60      551.94     14.07 o 
   3   5   4      288.94      259.64     15.04 o 
   4   5   4       29.33       37.76     14.62 o 
   5   5   4       72.74       81.78     16.32 o 
   6   5   4       17.11       32.83     20.78 o 
   7   5   4      568.58      591.55     21.69 o 
   8   5   4      242.63      278.00     21.38 o 
   9   5   4     1226.17     1120.14     22.59 o 
  10   5   4       21.77        3.92     20.78 o 
  11   5   4        1.82       28.91     20.78 o 
  12   5   4      220.93      243.36     21.69 o 
  13   5   4        6.81       23.19     21.69 o 
  14   5   4      327.17      280.71     22.29 o 
 -13   6   4       34.86       31.92     18.36 o 
 -12   6   4      386.43      423.36     23.97 o 
 -11   6   4      348.08      356.21     22.79 o 
 -10   6   4     1065.72     1030.22     37.82 o 
  -9   6   4       52.64       39.33     14.34 o 
  -8   6   4     1149.24     1177.58     38.24 o 
  -7   6   4     1013.36     1007.39     40.58 o 
  -6   6   4     1069.99      959.19     17.57 o 
  -5   6   4     2754.52     2467.64     19.59 o 
  -4   6   4       84.06       79.53     15.87 o 
  -3   6   4     2673.66     2503.67     33.43 o 
  -2   6   4       26.34       14.22     14.37 o 
  -1   6   4     1240.99     1165.59     15.65 o 
   0   6   4      101.58       98.19     14.37 o 
   1   6   4        4.09       15.18     14.16 o 
   2   6   4      660.28      613.74     43.82 o 
   3   6   4       34.93       35.54     16.21 o 
   4   6   4     1498.75     1535.40     63.09 o 
   5   6   4      726.28      732.15     36.05 o 
   6   6   4       52.89       39.05     15.27 o 
   7   6   4       45.41       43.07     18.07 o 
   8   6   4       89.70       85.84     20.48 o 
   9   6   4      142.07      136.74     21.08 o 
  10   6   4      387.68      397.28     20.78 o 
  11   6   4       15.68       15.06     21.08 o 
  12   6   4      179.37      217.16     21.38 o 
  13   6   4        2.91        6.02     21.69 o 
 -12   7   4      156.77      150.28     18.24 o 
 -11   7   4       11.80       12.12     15.52 o 
 -10   7   4       21.89       34.14     11.36 o 
  -9   7   4       34.05       31.00     10.97 o 
  -8   7   4        2.71       12.76     13.05 o 
  -7   7   4        7.86       25.33     12.73 o 
  -6   7   4     2040.63     1874.92     18.74 o 
  -5   7   4      189.63      190.54     16.40 o 
  -4   7   4      521.23      487.33     15.12 o 
  -3   7   4      217.93      240.73     20.33 o 
  -2   7   4       21.34       30.78     14.59 o 
  -1   7   4     1217.59     1115.02     22.89 o 
   0   7   4      696.61      695.66     40.51 o 
   1   7   4     1490.26     1505.96     31.47 o 
   2   7   4     1388.36     1361.08     16.14 o 
   3   7   4      639.36      652.33     21.23 o 
   4   7   4     1823.39     1823.17     81.30 o 
   5   7   4       75.49       70.98     13.91 o 
   6   7   4      726.41      742.79     20.36 o 
   7   7   4      547.50      538.54     18.98 o 
   8   7   4     1132.06     1078.58     22.59 o 
   9   7   4      563.99      512.93     21.38 o 
  10   7   4      276.58      297.88     21.38 o 
  11   7   4      158.86      173.19     21.38 o 
  12   7   4       75.39       40.66     21.69 o 
 -11   8   4     1084.94     1015.13     21.75 o 
 -10   8   4       98.34      101.48     23.35 o 
  -9   8   4      963.82      962.94     26.95 o 
  -8   8   4       13.23       12.88     14.14 o 
  -7   8   4     1042.30      931.18     15.48 o 
  -6   8   4      622.40      559.62     24.40 o 
  -5   8   4      420.77      403.90     21.38 o 
  -4   8   4     1737.71     1663.25     45.18 o 
  -3   8   4       11.66       19.43     21.54 o 
  -2   8   4      620.00      608.87     15.44 o 
  -1   8   4       86.29       94.89     14.80 o 
   0   8   4      271.84      268.96     19.88 o 
   1   8   4      200.16      210.80     21.54 o 
   2   8   4       64.22       77.92     19.13 o 
   3   8   4     1392.11     1341.19     17.32 o 
   4   8   4        1.48      -12.71     15.15 o 
   5   8   4       77.39       84.87     14.52 o 
   6   8   4      387.40      383.93     17.02 o 
   7   8   4       66.15       72.48     17.73 o 
   8   8   4        5.84       21.69     21.08 o 
   9   8   4      156.22      194.57     21.38 o 
  10   8   4       26.56       71.38     21.08 o 
  11   8   4      180.44      188.25     21.69 o 
  -9   9   4        0.51       14.80     11.82 o 
  -8   9   4       90.37      138.75     23.05 o 
  -7   9   4       69.71       80.95     11.13 o 
  -6   9   4       11.00       20.37     12.65 o 
  -5   9   4      364.64      361.68     12.94 o 
  -4   9   4       96.98      105.86     19.58 o 
  -3   9   4        8.70       37.57     14.90 o 
  -2   9   4      244.20      250.99     15.12 o 
  -1   9   4        8.44       33.73     14.80 o 
   0   9   4      596.94      613.60     16.12 o 
   1   9   4      200.63      208.89     15.91 o 
   2   9   4      147.52      154.09     15.78 o 
   3   9   4      149.27      212.15     41.41 o 
   4   9   4      864.90      923.48     39.46 o 
   5   9   4      536.74      562.63     15.08 o 
   6   9   4      219.60      265.24     15.77 o 
   7   9   4      139.85      194.86     17.16 o 
   8   9   4      417.69      334.02     21.69 o 
   9   9   4       45.65       70.48     18.37 o 
  -7  10   4      189.98      222.71     19.48 o 
  -6  10   4        3.24       -2.49     12.06 o 
  -5  10   4      496.30      496.90     35.54 o 
  -4  10   4       76.65       82.03     15.23 o 
  -3  10   4      405.68      429.83     24.14 o 
  -2  10   4      261.36      269.74     12.83 o 
  -1  10   4      141.25      142.01     12.87 o 
   0  10   4       47.64       55.56     17.47 o 
   1  10   4        0.50      -13.64     25.75 o 
   2  10   4      795.54      777.29     41.72 o 
   3  10   4        0.34       22.44     12.45 o 
   4  10   4      272.81      277.07     15.38 o 
   5  10   4      177.21      172.50     15.00 o 
   6  10   4        6.38       29.39     15.41 o 
   7  10   4       42.74       43.94     17.09 o 
  -3  11   4       27.53       41.87     20.78 o 
  -2  11   4       17.87       11.33     16.33 o 
  -1  11   4        0.57       14.46     15.12 o 
   0  11   4       48.66       42.34     15.23 o 
   1  11   4       10.63       37.71     15.23 o 
   2  11   4       11.66       14.03     12.81 o 
   3  11   4       27.19       16.08     18.16 o 
 -16   1   5       13.37       25.90     24.70 o 
 -15   1   5       56.70       54.43     18.04 o 
 -14   1   5      329.78      352.66     17.36 o 
 -13   1   5      389.65      435.39     13.41 o 
 -12   1   5      648.97      645.97     15.43 o 
 -11   1   5        0.44       -0.56     15.48 o 
 -10   1   5       41.48       64.89     15.72 o 
  -9   1   5      184.02      184.80     12.43 o 
  -8   1   5      308.21      315.19     12.60 o 
  -7   1   5     2465.28     2528.46     27.81 o 
  -6   1   5      140.99      162.04     10.49 o 
  -5   1   5     2157.41     2309.54     28.04 o 
  -4   1   5       44.04       57.52      9.85 o 
  -3   1   5     1151.10     1269.07     12.65 o 
  -2   1   5     3715.21     4110.33     76.73 o 
  -1   1   5      122.14      117.88     10.20 o 
   0   1   5     3397.43     3575.63     90.16 o 
   1   1   5     1052.90     1194.57     38.08 o 
   2   1   5     6978.69     6852.04    291.18 o 
   3   1   5      143.53      144.50     12.80 o 
   4   1   5     1501.75     1450.42     41.13 o 
   5   1   5      679.30      595.52     13.34 o 
   6   1   5      163.01      206.80     20.17 o 
   7   1   5     2586.50     2520.54    186.59 o 
   8   1   5      183.58      162.89     29.37 o 
   9   1   5     1491.24     1378.14     55.90 o 
  10   1   5       38.78       39.26     13.78 o 
  11   1   5       74.70       83.73     19.98 o 
  12   1   5      267.63      246.98     28.01 o 
  13   1   5       16.22       31.96     19.91 o 
  14   1   5      380.11      383.42     20.66 o 
  15   1   5        0.25        9.79     21.72 o 
 -15   2   5      661.82      690.57     17.92 o 
 -14   2   5     1336.83     1329.66     17.80 o 
 -13   2   5      740.77      715.06     57.21 o 
 -12   2   5     1271.46     1312.66     23.34 o 
 -11   2   5      753.10      724.33    183.81 o 
 -10   2   5     1950.61     1986.80     47.68 o 
  -9   2   5       43.01       61.73     12.82 o 
  -8   2   5     2026.74     2165.45     50.02 o 
  -7   2   5     3548.75     3673.55     88.41 o 
  -6   2   5     2359.98     2450.07     54.27 o 
  -5   2   5     9064.01     9713.86    211.05 o 
  -4   2   5      987.19     1004.24     25.36 o 
  -3   2   5     1399.95     1592.35     56.35 o 
  -2   2   5      232.75      226.76     12.96 o 
  -1   2   5      928.78     1026.49     29.21 o 
   0   2   5        6.71       20.20     10.41 o 
   1   2   5     1222.48     1317.58     55.82 o 
   2   2   5      949.22      938.66     50.65 o 
   3   2   5       44.34       52.50     11.90 o 
   4   2   5        3.36       11.56     12.26 o 
   5   2   5      310.90      306.36     12.97 o 
   6   2   5     2016.24     1910.17     24.10 o 
   7   2   5       76.85       62.05     20.18 o 
   8   2   5        3.75       26.94     14.16 o 
   9   2   5      377.35      325.32     15.35 o 
  10   2   5      172.75      171.68     23.49 o 
  11   2   5       25.17       27.71     22.89 o 
  12   2   5      753.24      691.24     27.11 o 
  13   2   5       50.10       90.36     23.79 o 
  14   2   5      613.07      602.99     34.34 o 
  15   2   5      216.84      236.45     19.38 o 
 -15   3   5       11.99       40.01     17.41 o 
 -14   3   5      120.19      138.12     18.98 o 
 -13   3   5      458.71      443.92     23.35 o 
 -12   3   5       95.07      109.04     20.93 o 
 -11   3   5     1453.94     1373.90     20.06 o 
 -10   3   5       44.85       45.57     13.38 o 
  -9   3   5        6.51       31.27     12.82 o 
  -8   3   5      915.84      914.29     23.96 o 
  -7   3   5       13.05       19.74     12.72 o 
  -6   3   5     3358.93     3317.54     92.12 o 
  -5   3   5     1269.48     1346.46     33.61 o 
  -4   3   5     5625.27     5820.12    215.14 o 
  -3   3   5     4452.13     4670.83    194.92 o 
  -2   3   5     4988.40     5005.75    244.69 o 
  -1   3   5     6145.14     5946.70    307.94 o 
   0   3   5      263.36      217.46     19.17 o 
   1   3   5    24117.28    20884.69    259.03 o 
   2   3   5      539.83      487.44     41.41 o 
   3   3   5    12432.92    11759.81    647.87 o 
   4   3   5     3320.10     3150.40    111.86 o 
   5   3   5     2028.72     2008.99     89.10 o 
   6   3   5     7106.87     6614.82     31.63 o 
   7   3   5       39.98       37.04     13.21 o 
   8   3   5     5401.31     4974.70     49.55 o 
   9   3   5      174.81      175.29     22.59 o 
  10   3   5     1962.72     1782.47     24.10 o 
  11   3   5      337.84      303.60     23.49 o 
  12   3   5      177.12      194.57     23.19 o 
  13   3   5     1117.98     1073.46     25.30 o 
  14   3   5        3.28       24.10     23.49 o 
  15   3   5      625.05      627.55     19.49 o 
 -14   4   5      896.42      904.75     29.97 o 
 -13   4   5     1268.68     1239.72     41.60 o 
 -12   4   5     1154.78     1112.67     34.45 o 
 -11   4   5     1154.16     1147.85     15.76 o 
 -10   4   5     1605.27     1602.95     45.15 o 
  -9   4   5      942.33      986.10     32.02 o 
  -8   4   5     3548.64     3546.05    131.71 o 
  -7   4   5     4119.88     4062.57    130.57 o 
  -6   4   5     1701.61     1741.17     65.59 o 
  -5   4   5     3040.16     3114.35     72.84 o 
  -4   4   5     3109.98     3211.80    147.99 o 
  -3   4   5      777.51      722.71     38.94 o 
  -2   4   5     1392.35     1407.35     74.30 o 
  -1   4   5      516.42      495.06     31.21 o 
   0   4   5       99.42      103.24     12.00 o 
   1   4   5     2970.73     3047.61    184.11 o 
   2   4   5        9.99       34.34     12.57 o 
   3   4   5        7.37       17.73     11.98 o 
   4   4   5       57.06       64.26     13.39 o 
   5   4   5      244.43      256.14     17.15 o 
   6   4   5     1751.84     1632.99     16.61 o 
   7   4   5      162.17      126.20     20.48 o 
   8   4   5      247.98      251.20     21.08 o 
   9   4   5      344.02      304.81     23.79 o 
  10   4   5      427.23      389.75     21.69 o 
  11   4   5      212.13      230.71     23.49 o 
  12   4   5      452.98      414.44     24.10 o 
  13   4   5      250.95      245.77     21.69 o 
  14   4   5      121.33      148.79     21.38 o 
 -14   5   5      147.46      131.08     18.22 o 
 -13   5   5       97.11      127.35     16.14 o 
 -12   5   5      299.37      278.99     11.64 o 
 -11   5   5       16.48       26.72     14.16 o 
 -10   5   5      217.07      222.32     14.04 o 
  -9   5   5      394.40      390.14     12.67 o 
  -8   5   5       65.47       61.02     12.41 o 
  -7   5   5     2186.97     2099.58     65.44 o 
  -6   5   5      126.91      136.82     12.49 o 
  -5   5   5     5517.32     5377.43    252.57 o 
  -4   5   5     1264.72     1247.56     48.42 o 
  -3   5   5     3207.05     3260.07    148.57 o 
  -2   5   5     2427.26     2436.09    117.50 o 
  -1   5   5     1222.72     1188.24     54.46 o 
   0   5   5     2492.55     2371.88    138.64 o 
   1   5   5      419.99      431.70     18.83 o 
   2   5   5     4883.37     4040.33    918.18 o 
   3   5   5      618.18      567.19     12.40 o 
   4   5   5     4201.74     4286.75    150.38 o 
   5   5   5     4699.10     4564.99    198.44 o 
   6   5   5      391.71      381.31     18.67 o 
   7   5   5     1877.02     1815.60     23.19 o 
   8   5   5      188.97      193.67     20.78 o 
   9   5   5     2143.50     2057.76     26.20 o 
  10   5   5      143.94      130.12     20.78 o 
  11   5   5      113.02       90.66     21.08 o 
  12   5   5      966.86      957.80     22.89 o 
  13   5   5       28.15       46.08     21.08 o 
  14   5   5      526.12      501.19     22.59 o 
 -13   6   5       57.38       67.31     18.04 o 
 -12   6   5      513.15      488.20     22.47 o 
 -11   6   5      386.89      378.39     12.04 o 
 -10   6   5      256.26      253.20     15.88 o 
  -9   6   5      844.53      826.09     46.20 o 
  -8   6   5      804.30      802.16     50.35 o 
  -7   6   5     1018.33      986.99     28.04 o 
  -6   6   5      175.83      179.00     14.79 o 
  -5   6   5       72.24       70.68     11.70 o 
  -4   6   5      517.61      492.44     33.43 o 
  -3   6   5      587.28      570.83     17.12 o 
  -2   6   5       16.53       25.68     14.36 o 
  -1   6   5       43.14       40.15     11.19 o 
   0   6   5       88.75      130.56     11.99 o 
   1   6   5      389.79      429.47     23.56 o 
   2   6   5        1.94       16.53     18.17 o 
   3   6   5       11.91       24.77     16.43 o 
   4   6   5        6.71       28.57     13.38 o 
   5   6   5      852.55      842.58     34.75 o 
   6   6   5      366.30      385.00     17.73 o 
   7   6   5      210.07      226.20     21.08 o 
   8   6   5       32.62       63.55     17.77 o 
   9   6   5      229.55      260.53     21.38 o 
  10   6   5      158.96      176.20     21.38 o 
  11   6   5       35.23       48.49     20.78 o 
  12   6   5       93.35      111.44     21.38 o 
  13   6   5       38.52       81.02     21.08 o 
 -12   7   5      169.71      147.32     14.24 o 
 -11   7   5      173.48      203.01     12.10 o 
 -10   7   5        6.25       31.02     11.83 o 
  -9   7   5        0.75       18.56     13.78 o 
  -8   7   5      257.10      255.54     13.73 o 
  -7   7   5      139.59      154.46     25.54 o 
  -6   7   5      164.95      174.54     15.73 o 
  -5   7   5       49.60       62.99     11.74 o 
  -4   7   5      353.21      323.98     11.83 o 
  -3   7   5      119.85      148.10     12.05 o 
  -2   7   5       25.93       46.53     14.48 o 
  -1   7   5      431.78      423.70     13.18 o 
   0   7   5       95.76       94.59     11.88 o 
   1   7   5      460.34      484.44     15.78 o 
   2   7   5       35.26       92.66     32.56 o 
   3   7   5        4.80        7.90     16.12 o 
   4   7   5       50.77       59.05     13.45 o 
   5   7   5      953.29      958.53     46.17 o 
   6   7   5      369.68      406.51     15.68 o 
   7   7   5        5.47       19.58     18.07 o 
   8   7   5      745.27      775.27     21.69 o 
   9   7   5        8.44       -1.20     20.78 o 
  10   7   5       43.77       50.00     21.08 o 
  11   7   5        4.64       15.06     21.08 o 
  12   7   5       23.73       33.13     21.69 o 
 -11   8   5       38.89       56.42     24.40 o 
 -10   8   5       12.98       21.09     12.02 o 
  -9   8   5       11.61       19.24     11.11 o 
  -8   8   5        2.91       14.24     15.88 o 
  -7   8   5        2.06       22.77     13.22 o 
  -6   8   5        0.28       15.86     12.59 o 
  -5   8   5      139.65      144.38     13.10 o 
  -4   8   5       14.01       19.48     12.46 o 
  -3   8   5        3.47       22.21     11.42 o 
  -2   8   5       89.77       93.37     21.08 o 
  -1   8   5        0.53        5.84     15.69 o 
   0   8   5      196.74      223.99     12.15 o 
   1   8   5       67.63       91.67     13.00 o 
   2   8   5        0.72       27.21     20.47 o 
   3   8   5        3.19       -3.89     15.91 o 
   4   8   5      378.38      393.91     17.37 o 
   5   8   5       34.85       48.75     13.74 o 
   6   8   5       43.31       68.77     15.80 o 
   7   8   5        6.41       19.58     20.78 o 
   8   8   5        1.13       -9.04     18.37 o 
   9   8   5       34.85      -12.65     18.07 o 
  10   8   5      142.54      175.60     18.98 o 
  -9   9   5       49.50       52.41     10.76 o 
  -8   9   5       25.17       24.55     10.70 o 
  -7   9   5      106.67      113.73     13.05 o 
  -6   9   5       87.57       99.60     14.58 o 
  -5   9   5        0.97      -17.23     17.23 o 
  -4   9   5      342.25      358.49     23.59 o 
  -3   9   5        3.15        2.01     12.17 o 
  -2   9   5       36.58       41.06     12.35 o 
  -1   9   5      104.31      130.12     12.70 o 
   0   9   5       21.04       44.35     13.10 o 
   1   9   5       67.71       68.39     19.10 o 
   2   9   5       49.25      105.85     20.40 o 
   3   9   5      839.69      757.55    180.74 o 
   4   9   5      123.21      150.69     17.22 o 
   5   9   5       16.85       43.16     13.96 o 
   6   9   5       67.66       84.35     16.83 o 
   7   9   5        7.69       16.74     16.41 o 
   8   9   5       50.81       42.77     21.08 o 
   9   9   5       20.65        4.22     18.98 o 
  -6  10   5       86.42       98.63     11.11 o 
  -5  10   5      115.11      103.41     10.84 o 
  -4  10   5       12.45       42.40     12.78 o 
  -3  10   5        5.42       25.76     12.40 o 
  -2  10   5       30.88       43.41     17.54 o 
  -1  10   5       22.55       12.02     13.64 o 
   0  10   5       31.20       58.59     11.60 o 
   1  10   5        0.37        0.07     13.10 o 
   2  10   5        4.66        3.95     12.87 o 
   3  10   5       65.59       69.42     13.36 o 
   4  10   5       54.03       53.59     15.27 o 
   5  10   5       25.50       33.53     14.72 o 
   6  10   5       45.62       42.74     14.69 o 
  -1  11   5       42.59       59.65     15.91 o 
   0  11   5      210.55      224.68     12.85 o 
   1  11   5       57.39       66.13     15.22 o 
 -15   0   6     1178.45     1101.17     26.20 o 
 -14   0   6     1479.41     1415.91     26.51 o 
 -13   0   6     4575.05     4501.20    208.43 o 
 -12   0   6     2031.19     2045.71     24.40 o 
 -11   0   6     3018.81     3142.06     28.31 o 
 -10   0   6     2321.17     2399.31     25.00 o 
  -9   0   6       40.69       59.34     23.49 o 
  -8   0   6     7129.68     7096.80    309.78 o 
  -7   0   6      352.29      375.73     14.91 o 
  -6   0   6     3278.76     3436.76    124.84 o 
  -5   0   6     2474.40     2494.01     63.55 o 
  -4   0   6    17686.84    18993.83    467.91 o 
  -3   0   6     2679.55     2840.68     23.94 o 
  -2   0   6     3788.86     4190.12     36.90 o 
  -1   0   6     1776.90     1945.87     36.14 o 
   0   0   6       62.06       63.72     14.91 o 
   1   0   6      220.22      231.46     15.55 o 
   2   0   6     5320.25     5824.08    148.34 o 
   3   0   6     1049.28      896.64     22.74 o 
   4   0   6        3.74       65.37     40.36 o 
   5   0   6     1599.68     1506.57     29.82 o 
   6   0   6     1648.24     1828.55     31.93 o 
   7   0   6     5445.26     5416.37     38.55 o 
   8   0   6     2330.03     2201.13     32.83 o 
   9   0   6       91.60       92.77     27.71 o 
  10   0   6      865.14      784.01     31.63 o 
  11   0   6      510.65      485.83     17.38 o 
  12   0   6     1127.01     1183.88     72.29 o 
  13   0   6      173.38      193.31     25.01 o 
  14   0   6     1049.20     1120.90     34.49 o 
  15   0   6      693.90      767.67     34.17 o 
 -15   1   6        3.02        7.92     17.25 o 
 -14   1   6      442.31      479.11     13.70 o 
 -13   1   6      180.56      169.23     11.01 o 
 -12   1   6      179.51      201.56     15.23 o 
 -11   1   6      293.60      299.01     16.12 o 
 -10   1   6     3469.81     3311.21     79.97 o 
  -9   1   6      233.15      237.08     13.10 o 
  -8   1   6      862.57      920.70     12.93 o 
  -7   1   6     2277.21     2409.23     41.53 o 
  -6   1   6     6751.28     6926.43    118.03 o 
  -5   1   6     3229.22     3309.40     66.56 o 
  -4   1   6      683.06      635.62     10.48 o 
  -3   1   6    10458.07    11243.36    177.16 o 
  -2   1   6     7287.23     7457.83     77.44 o 
  -1   1   6    10898.67    11112.60    239.37 o 
   0   1   6     8454.26     8536.71    154.90 o 
   1   1   6     3649.36     3567.24     99.82 o 
   2   1   6     5649.93     5612.74    135.72 o 
   3   1   6    14018.33    13754.58    576.23 o 
   4   1   6     4319.86     4230.13    188.59 o 
   5   1   6     1134.69     1003.62     22.65 o 
   6   1   6     3536.45     3234.68     80.30 o 
   7   1   6     8751.52     8688.21    567.60 o 
   8   1   6      363.80      336.56     33.88 o 
   9   1   6      377.68      374.83     21.79 o 
  10   1   6      555.53      528.46     57.18 o 
  11   1   6      389.88      363.18     19.04 o 
  12   1   6       71.45       82.83     28.01 o 
  13   1   6      343.88      318.36     28.61 o 
  14   1   6       15.20       23.85     22.89 o 
  15   1   6      182.44      174.43     23.42 o 
 -15   2   6      116.91      134.74     24.40 o 
 -14   2   6     2125.13     2106.66     83.18 o 
 -13   2   6      659.95      645.13     17.43 o 
 -12   2   6     1606.48     1539.19    141.68 o 
 -11   2   6     1369.88     1375.83     47.29 o 
 -10   2   6       82.57      111.28     12.54 o 
  -9   2   6      423.63      441.13     14.17 o 
  -8   2   6      630.21      610.80     13.42 o 
  -7   2   6     4982.51     5038.84     84.94 o 
  -6   2   6       47.75       61.68     13.08 o 
  -5   2   6     1928.36     1998.88     56.19 o 
  -4   2   6     6674.29     7149.98    163.79 o 
  -3   2   6      934.57      972.20     20.48 o 
  -2   2   6      654.13      676.38     27.10 o 
  -1   2   6     2152.08     2495.62     59.95 o 
   0   2   6      940.26     1080.86     30.26 o 
   1   2   6       70.21       72.92     10.68 o 
   2   2   6     1467.90     1692.24     73.15 o 
   3   2   6       68.10       75.88     12.64 o 
   4   2   6     1753.32     1738.17     66.38 o 
   5   2   6       39.85       54.68     11.98 o 
   6   2   6     1273.51     1250.17     45.32 o 
   7   2   6      504.37      456.31     23.49 o 
   8   2   6     1730.58     1631.87     25.60 o 
   9   2   6       34.95       53.16     24.40 o 
  10   2   6       76.35       93.12     21.38 o 
  11   2   6     1147.14      947.69     58.43 o 
  12   2   6       58.50       64.76     23.49 o 
  13   2   6      623.73      547.27     27.11 o 
  14   2   6      246.65      229.81     26.81 o 
  15   2   6      266.61      285.73     20.08 o 
 -15   3   6        6.85       38.58     16.86 o 
 -14   3   6      148.37      146.79     16.94 o 
 -13   3   6        7.61       10.01     12.05 o 
 -12   3   6        2.60       14.86     16.35 o 
 -11   3   6        3.04        9.59     11.80 o 
 -10   3   6      119.54      115.19     13.00 o 
  -9   3   6      281.19      284.21     13.00 o 
  -8   3   6       48.79       61.91     13.07 o 
  -7   3   6     1372.18     1423.47     21.09 o 
  -6   3   6     1893.46     1996.68     44.71 o 
  -5   3   6       22.73       59.71     11.87 o 
  -4   3   6        8.61       28.62     11.47 o 
  -3   3   6     2149.21     2246.65     93.65 o 
  -2   3   6     1613.71     1600.49     49.68 o 
  -1   3   6      352.07      366.29     18.18 o 
   0   3   6     4962.67     5087.17    296.96 o 
   1   3   6       85.38       67.59     12.17 o 
   2   3   6        9.04       10.21     14.16 o 
   3   3   6     2523.95     2486.35    116.28 o 
   4   3   6      178.17      184.04     12.74 o 
   5   3   6       52.62       25.19     13.50 o 
   6   3   6     1509.76     1481.57     23.49 o 
   7   3   6     2838.10     2633.64     26.81 o 
   8   3   6        3.39       -0.76     15.01 o 
   9   3   6      112.59      112.95     14.37 o 
  10   3   6       56.19       94.88     20.78 o 
  11   3   6       17.92       30.40     16.07 o 
  12   3   6       18.06        2.41     23.19 o 
  13   3   6       15.95       49.70     23.79 o 
  14   3   6      134.89      131.02     24.70 o 
 -14   4   6       12.44       35.38     13.32 o 
 -13   4   6       18.67       -0.54     12.33 o 
 -12   4   6        3.81       16.66     13.87 o 
 -11   4   6        2.77       13.69     12.97 o 
 -10   4   6       48.34       46.04     13.38 o 
  -9   4   6     1430.70     1446.32     45.43 o 
  -8   4   6     2253.15     2241.07     70.33 o 
  -7   4   6       65.79       88.19     12.20 o 
  -6   4   6      189.13      177.89     12.68 o 
  -5   4   6       13.70       32.16     12.32 o 
  -4   4   6       97.63      108.75     11.87 o 
  -3   4   6       27.75       55.81     12.59 o 
  -2   4   6     2670.66     2807.83    155.78 o 
  -1   4   6       85.85       70.56     11.76 o 
   0   4   6      615.54      646.38     41.11 o 
   1   4   6      764.48      815.59     49.90 o 
   2   4   6      187.75      208.92     14.80 o 
   3   4   6       50.53       45.59     13.42 o 
   4   4   6       40.31       49.94     12.22 o 
   5   4   6      952.92      918.65     28.54 o 
   6   4   6     1795.90     1642.71     23.19 o 
   7   4   6      124.85      134.04     16.11 o 
   8   4   6       27.36       37.35     20.78 o 
   9   4   6       41.94       63.25     21.08 o 
  10   4   6        5.53       32.53     20.78 o 
  11   4   6        4.86       24.61     15.98 o 
  12   4   6      411.29      424.38     24.10 o 
  13   4   6      321.71      353.30     21.69 o 
  14   4   6      436.82      400.89     24.70 o 
 -14   5   6       30.93       58.15     17.77 o 
 -13   5   6       15.29        3.00     13.29 o 
 -12   5   6       83.71      108.40     14.53 o 
 -11   5   6       73.74       92.55     14.71 o 
 -10   5   6      312.97      328.59     15.47 o 
  -9   5   6        0.91       19.11     12.97 o 
  -8   5   6      336.41      341.04     17.23 o 
  -7   5   6       10.33       29.34     12.85 o 
  -6   5   6      789.10      783.35     18.44 o 
  -5   5   6     2022.85     2024.78    104.96 o 
  -4   5   6      350.42      354.39     18.36 o 
  -3   5   6      422.24      438.25     20.95 o 
  -2   5   6      993.66     1024.03     78.51 o 
  -1   5   6       49.16       54.98     12.00 o 
   0   5   6      269.65      257.11     17.65 o 
   1   5   6      132.53      164.14     11.42 o 
   2   5   6     1854.14     1694.88    286.58 o 
   3   5   6       17.62       35.68     14.61 o 
   4   5   6     1450.54     1461.38     65.38 o 
   5   5   6     2873.51     2777.27     93.13 o 
   6   5   6      128.30      138.39     12.67 o 
   7   5   6        2.50       29.52     19.88 o 
   8   5   6       10.64       26.20     20.78 o 
   9   5   6       83.81       86.74     20.78 o 
  10   5   6       15.29        9.34     20.18 o 
  11   5   6       42.78       46.38     20.78 o 
  12   5   6       23.25       58.73     21.08 o 
  13   5   6        4.50       11.45     21.38 o 
 -13   6   6      516.03      457.97     12.09 o 
 -12   6   6      175.89      182.09     12.10 o 
 -11   6   6      155.00      162.73     14.31 o 
 -10   6   6     1279.55     1247.63     46.66 o 
  -9   6   6       13.49       22.28     13.72 o 
  -8   6   6      703.76      667.97     19.15 o 
  -7   6   6        9.79       12.04     12.06 o 
  -6   6   6     2051.26     1954.01     93.89 o 
  -5   6   6      130.53      127.03     12.37 o 
  -4   6   6       16.28       37.60     11.94 o 
  -3   6   6     1638.25     1631.21     66.15 o 
  -2   6   6      108.57      120.44     11.93 o 
  -1   6   6     1256.12     1217.94     69.27 o 
   0   6   6      228.08      234.05     11.72 o 
   1   6   6        3.21       16.39     10.93 o 
   2   6   6      178.78      221.97     24.95 o 
   3   6   6      757.37      742.10     13.52 o 
   4   6   6      338.85      352.87     14.82 o 
   5   6   6     1080.41     1042.52     32.18 o 
   6   6   6       39.80       51.02     15.69 o 
   7   6   6      446.28      457.82     18.67 o 
   8   6   6       82.97       96.38     20.78 o 
   9   6   6      238.68      251.20     18.37 o 
  10   6   6      729.15      730.09     21.99 o 
  11   6   6       51.33      102.71     21.08 o 
  12   6   6      403.73      368.66     21.99 o 
 -12   7   6      126.60      138.53     12.57 o 
 -11   7   6      112.70      126.67     16.00 o 
 -10   7   6       66.55       96.41     13.65 o 
  -9   7   6      342.70      361.28     28.01 o 
  -8   7   6      502.12      495.01     27.37 o 
  -7   7   6       13.51       16.76     12.43 o 
  -6   7   6      168.85      177.18     13.19 o 
  -5   7   6      334.41      321.16     12.87 o 
  -4   7   6     2219.67     2182.24     93.94 o 
  -3   7   6     1275.42     1246.25     46.34 o 
  -2   7   6     1175.37     1144.98     28.50 o 
  -1   7   6     1209.86     1185.35     40.43 o 
   0   7   6      193.67      214.00     12.44 o 
   1   7   6     1599.83     1660.37     44.42 o 
   2   7   6      331.20      343.26     34.19 o 
   3   7   6      481.36      480.39     16.86 o 
   4   7   6      805.21      818.58     14.32 o 
   5   7   6     2509.64     2531.58     94.29 o 
   6   7   6      730.14      759.65     30.80 o 
   7   7   6       32.90       66.56     21.38 o 
   8   7   6       96.22       74.70     18.37 o 
   9   7   6      110.48      118.37     18.37 o 
  10   7   6      212.59      178.91     18.37 o 
  11   7   6       24.95       72.59     21.08 o 
 -10   8   6      122.27      128.27     11.92 o 
  -9   8   6      581.47      581.35     29.54 o 
  -8   8   6       94.26      108.20     15.49 o 
  -7   8   6      471.49      483.78     48.22 o 
  -6   8   6      765.00      738.09     36.88 o 
  -5   8   6       22.07       42.19     16.47 o 
  -4   8   6      223.02      210.08     14.94 o 
  -3   8   6      107.40      148.85     24.51 o 
  -2   8   6     1141.72     1136.65     52.45 o 
  -1   8   6      257.12      281.22     12.34 o 
   0   8   6       62.78       57.88     15.65 o 
   1   8   6       10.14       25.18     13.11 o 
   2   8   6      142.17      148.44     14.40 o 
   3   8   6       38.97       62.14     15.48 o 
   4   8   6      115.54      116.77     13.36 o 
   5   8   6       42.30       51.28     15.24 o 
   6   8   6      273.92      319.08     15.20 o 
   7   8   6        1.99      -10.24     18.67 o 
   8   8   6      133.27      130.72     21.08 o 
   9   8   6      418.59      449.98     21.99 o 
  10   8   6       76.15       53.31     21.38 o 
  -9   9   6       63.66       89.76     26.81 o 
  -8   9   6       41.17       66.44     14.69 o 
  -7   9   6        4.96       31.95     15.78 o 
  -6   9   6      295.64      313.69     30.42 o 
  -5   9   6      596.49      594.46     23.19 o 
  -4   9   6      452.28      465.59     15.54 o 
  -3   9   6      593.47      640.82     23.83 o 
  -2   9   6      320.04      333.74     12.58 o 
  -1   9   6       91.24      129.77     12.40 o 
   0   9   6      284.71      302.10     13.00 o 
   1   9   6      120.10      139.85     12.67 o 
   2   9   6       69.64       96.59     13.25 o 
   3   9   6      407.04      436.73     17.08 o 
   4   9   6       25.34       31.14     21.06 o 
   5   9   6      629.18      637.46     31.56 o 
   6   9   6      180.72      195.36     16.33 o 
   7   9   6       92.58       97.89     18.37 o 
   8   9   6       23.66       56.32     21.08 o 
  -6  10   6       56.37       29.23     11.05 o 
  -5  10   6       45.60       70.92     12.20 o 
  -4  10   6       23.77       16.93     13.19 o 
  -3  10   6       72.07       69.02     12.52 o 
  -2  10   6        0.33       29.90     16.59 o 
  -1  10   6       13.85       26.98     12.52 o 
   0  10   6       26.49       34.01     12.87 o 
   1  10   6        5.40       12.44     13.22 o 
   2  10   6       60.20       67.99     12.67 o 
   3  10   6       92.57      102.02     30.62 o 
   4  10   6      418.57      429.03     14.72 o 
   5  10   6       27.58       57.92     15.14 o 
   6  10   6      109.47      110.54     35.54 o 
 -15   1   7        3.22       21.08     16.93 o 
 -14   1   7       34.47       67.21     13.25 o 
 -13   1   7        9.48       28.57     15.69 o 
 -12   1   7      865.69      898.41     16.19 o 
 -11   1   7       25.13       31.86     15.23 o 
 -10   1   7      815.22      781.52     13.74 o 
  -9   1   7      875.96      836.44     34.50 o 
  -8   1   7      143.74      169.79     12.46 o 
  -7   1   7     1125.83     1132.02     13.09 o 
  -6   1   7        8.31       14.72     10.28 o 
  -5   1   7     1128.19     1131.33     29.26 o 
  -4   1   7      926.90     1073.81     21.00 o 
  -3   1   7     1906.43     1912.02     27.61 o 
  -2   1   7      513.14      608.54     10.32 o 
  -1   1   7     1014.51     1076.50     17.17 o 
   0   1   7     2077.03     2200.42     33.17 o 
   1   1   7      115.19      151.81     10.03 o 
   2   1   7     4129.59     4234.42     68.04 o 
   3   1   7      284.93      321.47     21.68 o 
   4   1   7     3230.63     3276.15    151.84 o 
   5   1   7      772.81      845.13     40.32 o 
   6   1   7      372.96      366.74     12.63 o 
   7   1   7      779.05      749.63     21.78 o 
   8   1   7      324.71      324.20     19.78 o 
   9   1   7     1089.68     1058.80     62.80 o 
  10   1   7      362.32      325.41     34.34 o 
  11   1   7      158.42      172.00     14.43 o 
  12   1   7        4.67       21.19     16.53 o 
  13   1   7       44.96       53.91     28.01 o 
  14   1   7      262.61      270.88     21.38 o 
  15   1   7      200.67      219.56     23.53 o 
 -15   2   7     1019.23     1059.15     18.16 o 
 -14   2   7      630.14      613.85     15.05 o 
 -13   2   7      479.88      467.26     14.03 o 
 -12   2   7     1147.74     1147.51     17.19 o 
 -11   2   7      914.99      899.33     35.50 o 
 -10   2   7      362.47      435.62     35.40 o 
  -9   2   7     2225.04     2162.17     66.05 o 
  -8   2   7       91.07       93.43     11.35 o 
  -7   2   7      471.76      489.94     14.01 o 
  -6   2   7      575.45      587.15     23.97 o 
  -5   2   7       40.01       52.50     10.58 o 
  -4   2   7        4.17        7.07      9.79 o 
  -3   2   7     1445.98     1630.30     28.08 o 
  -2   2   7      452.33      491.51     15.00 o 
  -1   2   7      159.69      189.22     10.13 o 
   0   2   7        4.66        1.28      9.76 o 
   1   2   7      104.93       93.93     10.33 o 
   2   2   7      568.05      559.67     23.78 o 
   3   2   7        7.11       28.68     11.85 o 
   4   2   7      707.79      732.49     28.08 o 
   5   2   7      769.14      772.56     22.86 o 
   6   2   7       14.58       25.56     12.63 o 
   7   2   7     2386.99     2312.12    228.91 o 
   8   2   7     1726.15     1602.05     26.20 o 
   9   2   7     1653.34     1580.06     26.20 o 
  10   2   7      433.89      405.93     18.82 o 
  11   2   7      548.96      498.18     24.70 o 
  12   2   7      210.13      201.16     28.31 o 
  13   2   7      193.34      195.47     26.51 o 
  14   2   7      181.59      210.84     26.81 o 
 -15   3   7        3.09      -18.37     18.37 o 
 -14   3   7        8.95       45.40     12.30 o 
 -13   3   7      891.63      924.79     17.72 o 
 -12   3   7       97.60       99.08     13.66 o 
 -11   3   7     1842.88     1823.05     54.47 o 
 -10   3   7      373.07      364.59     22.54 o 
  -9   3   7     4057.88     4018.51     72.77 o 
  -8   3   7     1806.60     1763.26     46.13 o 
  -7   3   7      828.91      900.47     27.88 o 
  -6   3   7     5458.91     5517.66    163.51 o 
  -5   3   7      161.66      167.90     11.55 o 
  -4   3   7     9516.47     9591.04    293.30 o 
  -3   3   7     1313.70     1334.38     45.03 o 
  -2   3   7     7734.51     7836.95    367.43 o 
  -1   3   7     4995.86     5227.78    252.79 o 
   0   3   7     3384.96     3406.26    207.60 o 
   1   3   7     3204.12     3042.95    125.38 o 
   2   3   7     1129.58     1126.51     36.82 o 
   3   3   7     5207.14     4767.95     79.67 o 
   4   3   7     1095.39     1042.83     47.73 o 
   5   3   7     4904.02     4768.19     66.73 o 
   6   3   7     3171.71     2903.23     27.55 o 
   7   3   7      271.50      255.71     21.38 o 
   8   3   7     2020.77     1952.94     25.90 o 
   9   3   7       81.50       88.85     13.55 o 
  10   3   7      320.23      309.12     29.07 o 
  11   3   7        1.76        7.23     23.19 o 
  12   3   7       39.36       43.80     16.18 o 
  13   3   7        4.76        7.53     23.79 o 
  14   3   7       14.36       40.06     24.10 o 
 -14   4   7      644.63      624.41     21.22 o 
 -13   4   7     1599.37     1511.81     40.21 o 
 -12   4   7      696.32      704.16     29.03 o 
 -11   4   7     1042.35     1032.46     36.27 o 
 -10   4   7      719.19      697.63     21.74 o 
  -9   4   7     1710.88     1722.78     37.92 o 
  -8   4   7       17.66       34.56     11.93 o 
  -7   4   7      309.95      358.82     20.68 o 
  -6   4   7     1858.50     1798.93     33.34 o 
  -5   4   7      367.11      362.30     12.40 o 
  -4   4   7       78.63       95.97     10.88 o 
  -3   4   7      201.86      230.57     21.97 o 
  -2   4   7      180.53      206.19     12.05 o 
  -1   4   7      286.55      326.26     23.27 o 
   0   4   7      424.37      438.20     29.24 o 
   1   4   7      155.77      162.37     12.39 o 
   2   4   7     1024.11      878.86     70.36 o 
   3   4   7       61.26       94.37     14.59 o 
   4   4   7      411.35      396.54     15.22 o 
   5   4   7     1633.79     1584.16     41.86 o 
   6   4   7       94.91      100.90     20.48 o 
   7   4   7     2429.28     2310.46     24.40 o 
   8   4   7     1305.81     1237.00     49.25 o 
   9   4   7     1359.88     1345.13     22.59 o 
  10   4   7      627.43      645.76     24.40 o 
  11   4   7      730.17      727.68     22.29 o 
  12   4   7      198.65      234.03     24.10 o 
  13   4   7      456.65      424.08     22.29 o 
  14   4   7      211.60      197.88     25.00 o 
 -13   5   7       38.41       52.73     14.18 o 
 -12   5   7     1278.57     1247.53     19.87 o 
 -11   5   7       21.87       35.47     12.54 o 
 -10   5   7     1321.28     1278.28     38.05 o 
  -9   5   7      331.40      348.44     32.43 o 
  -8   5   7     1211.56     1214.99     53.38 o 
  -7   5   7      937.48      935.50     30.88 o 
  -6   5   7     1656.18     1637.16     71.10 o 
  -5   5   7     3129.62     3218.69    124.62 o 
  -4   5   7      466.35      481.57     26.12 o 
  -3   5   7     3570.26     3488.87    159.84 o 
  -2   5   7     2547.73     2514.75    158.40 o 
  -1   5   7     3777.25     3670.10    208.87 o 
   0   5   7     2129.24     2091.09    130.32 o 
   1   5   7      434.94      402.81     29.28 o 
   2   5   7     5626.98     5234.82     52.59 o 
   3   5   7       22.88       31.01     14.79 o 
   4   5   7     3087.91     3063.81    138.17 o 
   5   5   7       36.43       41.39     13.35 o 
   6   5   7     1980.61     1791.89     39.63 o 
   7   5   7     1483.79     1401.23     57.23 o 
   8   5   7       86.78       77.41     21.08 o 
   9   5   7      686.12      692.75     22.29 o 
  10   5   7       62.54       88.55     20.78 o 
  11   5   7      424.85      448.48     24.70 o 
  12   5   7       13.11       60.84     21.38 o 
  13   5   7        1.42       26.20     23.79 o 
 -12   6   7      158.45      172.53     14.27 o 
 -11   6   7       22.91       46.83     13.64 o 
 -10   6   7      231.99      229.26     13.78 o 
  -9   6   7      287.11      294.24     15.41 o 
  -8   6   7       89.67      100.75     13.01 o 
  -7   6   7      323.09      318.28     12.54 o 
  -6   6   7      517.70      490.09     23.65 o 
  -5   6   7     1166.33     1090.16     41.63 o 
  -4   6   7      278.49      259.49     12.95 o 
  -3   6   7      186.70      172.68     12.06 o 
  -2   6   7       21.52       35.65     18.50 o 
  -1   6   7      176.69      175.91     12.52 o 
   0   6   7       15.19       44.06     11.79 o 
   1   6   7      832.65      867.78     45.02 o 
   2   6   7       77.86      106.26     21.28 o 
   3   6   7      265.23      243.99     18.74 o 
   4   6   7       19.95       44.56     10.00 o 
   5   6   7      311.98      337.65     14.76 o 
   6   6   7      172.03      197.37     17.31 o 
   7   6   7       20.38       47.89     20.78 o 
   8   6   7      337.66      375.59     21.08 o 
   9   6   7      168.35      154.21     21.08 o 
  10   6   7       68.76       89.76     21.08 o 
  11   6   7      300.70      409.62     21.38 o 
  12   6   7       52.02       69.27     21.99 o 
 -11   7   7      262.58      279.66     25.73 o 
 -10   7   7       49.39       67.91     13.40 o 
  -9   7   7      178.38      183.31     21.34 o 
  -8   7   7       57.77       87.24     17.01 o 
  -7   7   7       93.77       97.06     12.72 o 
  -6   7   7      477.01      478.75     27.79 o 
  -5   7   7      112.67      119.35     12.28 o 
  -4   7   7      793.11      845.43     14.62 o 
  -3   7   7        3.82       13.14     14.08 o 
  -2   7   7     1540.42     1545.48     77.54 o 
  -1   7   7       10.23       10.77     11.49 o 
   0   7   7      105.23      103.28     13.06 o 
   1   7   7      192.37      241.28     11.75 o 
   2   7   7        6.53        4.14     11.72 o 
   3   7   7      593.38      564.74     21.69 o 
   4   7   7       77.95       83.51     13.59 o 
   5   7   7       98.64      103.07     18.44 o 
   6   7   7       30.69       47.50     17.02 o 
   7   7   7        3.35       -6.02     20.78 o 
   8   7   7      270.30      268.97     18.37 o 
   9   7   7       68.06      108.73     21.08 o 
  10   7   7      471.54      505.40     21.99 o 
  11   7   7        2.87       26.20     18.98 o 
 -10   8   7        1.10        8.19     16.60 o 
  -9   8   7        3.22       29.02     12.59 o 
  -8   8   7        1.27       19.68     17.65 o 
  -7   8   7        0.27       31.90     22.50 o 
  -6   8   7      243.13      238.59     12.71 o 
  -5   8   7        2.14        8.73     17.04 o 
  -4   8   7      271.66      263.43     13.19 o 
  -3   8   7       10.32       13.42     12.06 o 
  -2   8   7        7.09       11.21     12.05 o 
  -1   8   7        5.77        1.14     12.16 o 
   0   8   7       59.77       55.53     12.56 o 
   1   8   7       25.18       45.10     18.67 o 
   2   8   7        1.16        6.06     13.53 o 
   3   8   7       77.23       77.71     16.50 o 
   4   8   7        4.31       19.27     14.61 o 
   5   8   7       28.22       44.73     14.07 o 
   6   8   7      248.95      244.18     17.02 o 
   7   8   7       60.07       87.35     21.38 o 
   8   8   7        2.18       29.82     18.67 o 
   9   8   7        3.98       20.18     21.08 o 
  -8   9   7        2.79       22.11     13.50 o 
  -7   9   7      118.95      125.18     14.10 o 
  -6   9   7      306.40      290.04     14.27 o 
  -5   9   7      204.45      255.60     33.34 o 
  -4   9   7      190.56      188.60     12.46 o 
  -3   9   7       16.39       20.69     12.17 o 
  -2   9   7      129.87      122.27     14.90 o 
  -1   9   7       78.04      113.48     26.96 o 
   0   9   7       28.66       51.71     12.40 o 
   1   9   7      339.31      329.62     12.39 o 
   2   9   7       36.14       36.53     14.82 o 
   3   9   7      187.93      171.37     15.65 o 
   4   9   7        6.95       24.49     13.40 o 
   5   9   7       44.37       25.07     15.45 o 
   6   9   7       22.76       53.89     15.10 o 
   7   9   7       47.20       40.96     18.98 o 
   8   9   7       85.36       95.18     21.38 o 
  -5  10   7      109.50       93.28     12.27 o 
  -4  10   7      180.65      179.40     19.14 o 
  -3  10   7        4.56       10.88     16.62 o 
  -2  10   7       22.40       44.83     17.52 o 
  -1  10   7        7.21       -0.34     12.74 o 
   0  10   7       14.66       10.59     13.33 o 
   1  10   7       13.97       23.70     12.87 o 
   2  10   7       15.00       27.44     13.72 o 
   3  10   7       41.77       52.75     16.50 o 
   4  10   7       38.13       30.19     14.96 o 
   5  10   7       67.38       86.40     14.51 o 
 -15   0   8     2040.75     1994.06     59.79 o 
 -14   0   8      396.60      448.48     24.70 o 
 -13   0   8     2082.20     2122.21     27.41 o 
 -12   0   8      459.27      480.71     21.69 o 
 -11   0   8     1749.23     1766.80     24.10 o 
 -10   0   8     1088.95     1066.53     22.59 o 
  -9   0   8       92.01      146.00     14.90 o 
  -8   0   8     3750.18     3768.67    121.68 o 
  -7   0   8      454.67      526.93     16.72 o 
  -6   0   8     1655.46     1724.07     64.61 o 
  -5   0   8      590.22      567.20     19.28 o 
  -4   0   8      768.06      952.03     24.70 o 
  -3   0   8      718.44      896.70     29.22 o 
  -2   0   8     1554.79     1596.89     47.74 o 
  -1   0   8      515.48      583.91     25.30 o 
   0   0   8     8177.00     8722.44     25.34 o 
   1   0   8       27.67       44.48     14.59 o 
   2   0   8     6045.94     5998.01    120.93 o 
   3   0   8      833.13      738.22     20.18 o 
   4   0   8      552.63      540.83     26.66 o 
   5   0   8     2120.18     1979.62     92.47 o 
   6   0   8      602.53      615.04     26.81 o 
   7   0   8     1189.45     1183.39     28.61 o 
   8   0   8     1776.34     1811.08     30.42 o 
   9   0   8     7650.10     7469.92     43.37 o 
  10   0   8     1473.51     1557.17     32.23 o 
  11   0   8      578.49      640.04     33.73 o 
  12   0   8     1572.93     1405.48    155.27 o 
  13   0   8      122.59      147.25     25.66 o 
  14   0   8      729.63      740.18     31.94 o 
 -15   1   8      166.46      150.65     13.58 o 
 -14   1   8       64.92       68.85     13.85 o 
 -13   1   8      872.87      906.33     18.00 o 
 -12   1   8     1541.11     1509.80     16.83 o 
 -11   1   8     2353.47     2226.29     75.71 o 
 -10   1   8     1447.33     1565.37     48.19 o 
  -9   1   8     2376.49     2392.64     29.02 o 
  -8   1   8     2663.85     2596.45     72.99 o 
  -7   1   8     4492.54     4470.59     50.68 o 
  -6   1   8     2272.75     2289.35     37.34 o 
  -5   1   8     6843.69     7188.25     87.82 o 
  -4   1   8     6006.07     6118.80     73.34 o 
  -3   1   8     4234.73     4409.10     58.73 o 
  -2   1   8     4919.11     5144.21     54.33 o 
  -1   1   8     6189.28     6459.29     81.17 o 
   0   1   8     1680.17     1748.16     19.78 o 
   1   1   8     4344.26     4465.51     50.04 o 
   2   1   8     1268.85     1150.56     18.43 o 
   3   1   8     2591.41     2525.61     63.56 o 
   4   1   8     2710.64     2840.64     94.37 o 
   5   1   8     1818.09     1904.77     70.00 o 
   6   1   8      728.83      694.38     23.74 o 
   7   1   8      216.08      214.43     12.89 o 
   8   1   8     3430.55     3457.37    144.27 o 
   9   1   8        3.00        5.80     20.54 o 
  10   1   8       10.22       19.86     21.23 o 
  11   1   8        0.99       17.82     22.27 o 
  12   1   8       43.12       64.28     12.71 o 
  13   1   8       55.50       53.31     28.31 o 
  14   1   8      137.81      134.93     32.83 o 
 -15   2   8       75.63       55.42     21.99 o 
 -14   2   8      654.49      637.46     16.85 o 
 -13   2   8       19.34       28.43     16.03 o 
 -12   2   8     1818.90     1770.65     43.93 o 
 -11   2   8       67.90       81.69     14.07 o 
 -10   2   8      550.96      579.54     18.11 o 
  -9   2   8      581.37      611.45     12.93 o 
  -8   2   8       13.00        4.44     12.52 o 
  -7   2   8     1488.92     1465.49     28.78 o 
  -6   2   8     1729.17     1727.33     43.47 o 
  -5   2   8      545.89      562.38     14.74 o 
  -4   2   8      387.58      437.55     10.40 o 
  -3   2   8      513.64      568.35     13.61 o 
  -2   2   8      510.07      575.52     13.87 o 
  -1   2   8     3118.34     3198.82     55.30 o 
   0   2   8       27.72       40.89     10.39 o 
   1   2   8     2759.91     2954.65     86.16 o 
   2   2   8      537.75      533.97     19.48 o 
   3   2   8     1005.65      975.55     40.67 o 
   4   2   8      811.73      723.09     39.88 o 
   5   2   8       18.83       27.32     11.49 o 
   6   2   8     1985.10     1850.04     63.38 o 
   7   2   8       43.72       49.16     13.28 o 
   8   2   8     3809.83     3641.99    360.68 o 
   9   2   8     1179.01     1074.36     25.00 o 
  10   2   8     1106.78     1034.90     27.71 o 
  11   2   8       87.64       93.22     15.22 o 
  12   2   8      215.72      220.78     24.10 o 
  13   2   8      802.84      828.89     28.01 o 
  14   2   8       60.47       78.61     27.11 o 
 -14   3   8       43.41       67.11     16.64 o 
 -13   3   8      537.13      549.73     16.60 o 
 -12   3   8      217.05      224.98     13.50 o 
 -11   3   8      774.71      756.21     37.50 o 
 -10   3   8      255.70      254.36     14.09 o 
  -9   3   8      134.35      185.72     12.53 o 
  -8   3   8       55.29       75.59     11.90 o 
  -7   3   8      263.21      255.65     12.17 o 
  -6   3   8        8.18       -6.34     12.05 o 
  -5   3   8     3141.06     3119.17    101.94 o 
  -4   3   8     1887.16     1949.99     41.52 o 
  -3   3   8      250.51      251.30     12.17 o 
  -2   3   8      662.00      765.59     23.39 o 
  -1   3   8      506.00      494.87     11.74 o 
   0   3   8      343.80      322.63     12.82 o 
   1   3   8       97.14      103.48     10.56 o 
   2   3   8      924.39      872.03     38.52 o 
   3   3   8      220.55      235.93     11.67 o 
   4   3   8     1515.26     1561.13     57.69 o 
   5   3   8      668.37      655.76     25.33 o 
   6   3   8     1130.47     1072.81     36.76 o 
   7   3   8       25.21       27.11     22.89 o 
   8   3   8      614.65      615.34     24.10 o 
   9   3   8       77.96       91.86     20.78 o 
  10   3   8       37.45       50.35     14.61 o 
  11   3   8       56.45       99.09     20.78 o 
  12   3   8      183.75      195.17     24.10 o 
  13   3   8       61.72       78.91     24.10 o 
  14   3   8        1.28       15.96     26.20 o 
 -14   4   8      478.16      440.94     17.51 o 
 -13   4   8       44.04       78.45     15.72 o 
 -12   4   8       43.91       58.21     13.27 o 
 -11   4   8       55.41       58.40     13.57 o 
 -10   4   8      109.63      118.67     11.93 o 
  -9   4   8        0.96       13.78     13.01 o 
  -8   4   8        8.61       23.59     12.82 o 
  -7   4   8      488.87      466.60     12.42 o 
  -6   4   8      232.38      228.82     13.10 o 
  -5   4   8     1741.22     1713.65     72.59 o 
  -4   4   8     1436.43     1442.50     49.71 o 
  -3   4   8      733.87      766.97     25.31 o 
  -2   4   8       91.61       89.30     16.51 o 
  -1   4   8      307.54      323.41     21.85 o 
   0   4   8     1808.64     1855.46     98.85 o 
   1   4   8      309.69      303.08     13.08 o 
   2   4   8      557.66      539.86     40.56 o 
   3   4   8       39.64       36.14     14.70 o 
   4   4   8       10.47       21.15     12.92 o 
   5   4   8        9.70       18.25     12.96 o 
   6   4   8      344.24      333.37     14.11 o 
   7   4   8      372.95      382.22     21.08 o 
   8   4   8      180.41      189.15     21.08 o 
   9   4   8      378.54      379.23     15.65 o 
  10   4   8      148.18      131.92     23.79 o 
  11   4   8      332.79      375.59     21.99 o 
  12   4   8       73.53       69.88     24.10 o 
  13   4   8       11.84       23.19     24.40 o 
 -13   5   8        7.21       24.21     12.87 o 
 -12   5   8       10.62       18.43     14.00 o 
 -11   5   8       12.51       32.33     12.37 o 
 -10   5   8       30.47       25.08     12.73 o 
  -9   5   8      511.02      498.54     17.34 o 
  -8   5   8      492.37      510.65     28.50 o 
  -7   5   8      514.44      510.63     13.37 o 
  -6   5   8      840.82      876.50     23.72 o 
  -5   5   8      111.99      109.80     11.58 o 
  -4   5   8        5.01        9.88     11.88 o 
  -3   5   8      424.10      406.15     19.77 o 
  -2   5   8      356.50      324.22     23.74 o 
  -1   5   8       18.23       18.94     15.48 o 
   0   5   8     1685.72     1712.75    108.02 o 
   1   5   8      139.91      149.76     11.97 o 
   2   5   8        4.46       26.11     11.76 o 
   3   5   8      393.78      403.65     15.01 o 
   4   5   8      314.93      319.31     18.97 o 
   5   5   8      109.52      110.67     13.11 o 
   6   5   8     1160.14     1156.82     20.01 o 
   7   5   8      276.62      263.00     29.67 o 
   8   5   8        0.37      -13.55     14.48 o 
   9   5   8       14.46       41.26     20.78 o 
  10   5   8       30.13       25.60     20.78 o 
  11   5   8      118.41      134.63     21.38 o 
  12   5   8      110.29      129.69     16.63 o 
 -12   6   8       17.46       28.44     14.74 o 
 -11   6   8      292.36      290.80     17.22 o 
 -10   6   8      195.66      217.02     30.14 o 
  -9   6   8       29.08       45.45     12.41 o 
  -8   6   8      786.00      745.66     27.31 o 
  -7   6   8      280.17      294.15     16.16 o 
  -6   6   8      325.55      316.97     12.84 o 
  -5   6   8       20.53       36.66     12.00 o 
  -4   6   8       15.59       13.77     11.94 o 
  -3   6   8        3.38        1.69     19.78 o 
  -2   6   8      614.32      662.20     30.14 o 
  -1   6   8      222.73      219.51     21.92 o 
   0   6   8      494.81      491.12     16.57 o 
   1   6   8        5.06        1.86     10.95 o 
   2   6   8      685.08      722.01     32.74 o 
   3   6   8      203.68      204.95     15.01 o 
   4   6   8       23.57       33.36     12.29 o 
   5   6   8      281.81      285.48     13.41 o 
   6   6   8       83.45       76.92     12.91 o 
   7   6   8      881.36      845.75     22.59 o 
   8   6   8      115.01      104.21     20.78 o 
   9   6   8      323.53      346.37     21.69 o 
  10   6   8      207.65      217.46     21.38 o 
  11   6   8      526.95      566.55     22.59 o 
  12   6   8      207.84      250.29     21.99 o 
 -11   7   8      103.04      112.77     13.57 o 
 -10   7   8      251.62      245.22     13.47 o 
  -9   7   8      887.12      830.97     17.11 o 
  -8   7   8      230.86      215.81     12.59 o 
  -7   7   8      972.41      943.84     19.85 o 
  -6   7   8      292.49      289.73     14.90 o 
  -5   7   8     1041.16     1022.82     41.95 o 
  -4   7   8      882.31      886.43     47.99 o 
  -3   7   8      477.75      497.28     12.58 o 
  -2   7   8      603.02      585.12     44.42 o 
  -1   7   8     1014.07     1050.91     50.63 o 
   0   7   8     1060.23      985.13     29.56 o 
   1   7   8      858.20      814.24     31.69 o 
   2   7   8      188.32      181.45     10.73 o 
   3   7   8      302.07      337.79     52.86 o 
   4   7   8      127.54      132.35     14.64 o 
   5   7   8      105.12      118.26     14.30 o 
   6   7   8      423.27      412.41     19.58 o 
   7   7   8      104.04      125.30     21.69 o 
   8   7   8      152.28      171.08     20.78 o 
   9   7   8       23.22       34.03     21.38 o 
  10   7   8       71.87       46.08     21.38 o 
  -9   8   8      208.96      179.53     12.76 o 
  -8   8   8       99.79      130.44     12.40 o 
  -7   8   8      175.05      159.76     13.33 o 
  -6   8   8        7.44       26.51     11.58 o 
  -5   8   8      326.50      325.20     13.37 o 
  -4   8   8       46.89       39.46     14.84 o 
  -3   8   8      104.39      141.92     14.68 o 
  -2   8   8        0.72       10.61     11.94 o 
  -1   8   8      301.31      351.86     25.86 o 
   0   8   8        6.18       -0.57     12.50 o 
   1   8   8      454.13      507.06     28.01 o 
   2   8   8      178.48      188.63     16.08 o 
   3   8   8       22.92       43.14     22.59 o 
   4   8   8      701.02      709.48     40.58 o 
   5   8   8       38.62       38.90     15.31 o 
   6   8   8      973.08      971.66     34.93 o 
   7   8   8       51.51       52.11     18.37 o 
   8   8   8      328.11      382.82     21.69 o 
   9   8   8       14.75       -4.22     18.67 o 
  -7   9   8      175.36      217.07     16.87 o 
  -6   9   8       17.43       19.05     12.94 o 
  -5   9   8      338.30      351.24     13.16 o 
  -4   9   8      123.93      115.47     11.75 o 
  -3   9   8      570.36      590.80     19.77 o 
  -2   9   8      199.96      208.02     21.70 o 
  -1   9   8      628.62      672.26     13.14 o 
   0   9   8      419.83      447.68     17.98 o 
   1   9   8       89.47       97.27     12.49 o 
   2   9   8      279.43      289.21     18.83 o 
   3   9   8       13.46        6.00     41.26 o 
   4   9   8       82.73       97.67     13.85 o 
   5   9   8      111.66      127.23     15.56 o 
   6   9   8       30.71       44.48     15.51 o 
   7   9   8       92.88      127.41     18.67 o 
  -4  10   8       20.23       11.21     12.46 o 
  -3  10   8       21.62       37.75     12.52 o 
  -2  10   8      235.23      250.85     14.85 o 
  -1  10   8      139.32      109.26     14.71 o 
   0  10   8      273.67      296.39     13.21 o 
   1  10   8        8.35       22.54     12.84 o 
   2  10   8       85.76       85.69     13.42 o 
   3  10   8        5.64       28.54     16.64 o 
   4  10   8       45.41       57.23     28.91 o 
 -14   1   9       84.88      108.81     22.44 o 
 -13   1   9      145.29      164.88     16.21 o 
 -12   1   9      254.86      220.36     15.99 o 
 -11   1   9       40.98       53.21     14.58 o 
 -10   1   9     1211.52     1173.46     27.41 o 
  -9   1   9       18.44       42.77     12.00 o 
  -8   1   9     1503.41     1553.42     39.52 o 
  -7   1   9      287.94      286.89     10.69 o 
  -6   1   9      951.25      981.38     24.52 o 
  -5   1   9     2171.79     2252.27     51.60 o 
  -4   1   9       62.53       82.14     12.76 o 
  -3   1   9     1594.12     1631.00     24.21 o 
  -2   1   9        7.64       40.30      9.99 o 
  -1   1   9     2345.68     2447.94     28.78 o 
   0   1   9       33.26       59.65     10.43 o 
   1   1   9      466.78      487.12     13.30 o 
   2   1   9      684.54      747.44     11.28 o 
   3   1   9      197.04      199.80     11.14 o 
   4   1   9     1446.75     1414.92     28.69 o 
   5   1   9      609.70      615.14     27.31 o 
   6   1   9      172.54      172.36     13.17 o 
   7   1   9      360.74      379.22     13.17 o 
   8   1   9       16.43       23.37     14.95 o 
   9   1   9      654.12      702.98     21.47 o 
  10   1   9      221.80      224.94     24.85 o 
  11   1   9       52.02       84.01     23.43 o 
  12   1   9      155.49      163.88     16.06 o 
  13   1   9        1.25       29.45     40.81 o 
  14   1   9       39.48       44.28     32.83 o 
 -14   2   9      751.08      746.84     14.43 o 
 -13   2   9      441.67      471.64     16.51 o 
 -12   2   9      449.95      451.60     13.18 o 
 -11   2   9      159.53      168.24     14.66 o 
 -10   2   9       64.95       76.43     11.67 o 
  -9   2   9       74.78       74.76     19.58 o 
  -8   2   9       30.47       31.75     12.05 o 
  -7   2   9       71.75       75.71     12.22 o 
  -6   2   9      130.21      138.59     10.09 o 
  -5   2   9       20.68        5.08      9.98 o 
  -4   2   9      265.18      310.72      9.91 o 
  -3   2   9     2510.19     2760.69     49.69 o 
  -2   2   9     1170.50     1210.94     28.35 o 
  -1   2   9      641.92      647.51     11.07 o 
   0   2   9      901.63      934.95     13.74 o 
   1   2   9     2142.31     2302.97     71.34 o 
   2   2   9      199.72      195.51     10.24 o 
   3   2   9     2621.55     2735.19     63.73 o 
   4   2   9      374.30      349.83     17.57 o 
   5   2   9      352.98      338.05     11.95 o 
   6   2   9     1948.46     1927.86     62.78 o 
   7   2   9      328.05      338.55     12.75 o 
   8   2   9      587.05      536.73     54.82 o 
   9   2   9      311.71      317.72     32.08 o 
  10   2   9     1326.48     1233.99     27.41 o 
  11   2   9      537.86      458.66     45.93 o 
  12   2   9      504.30      459.27     34.34 o 
  13   2   9      293.37      270.58     26.35 o 
  14   2   9       41.38       30.12     28.91 o 
 -14   3   9     1165.60     1155.43     17.37 o 
 -13   3   9      443.50      420.28     13.73 o 
 -12   3   9      502.03      480.23     25.23 o 
 -11   3   9     2660.60     2577.07     57.35 o 
 -10   3   9      950.04      906.32     37.49 o 
  -9   3   9     1563.64     1601.32     46.89 o 
  -8   3   9     2117.39     2123.21     43.50 o 
  -7   3   9     2705.19     2732.29     76.78 o 
  -6   3   9     2826.24     2806.70     68.54 o 
  -5   3   9     4119.11     4079.56    153.01 o 
  -4   3   9     3334.56     3536.36    124.79 o 
  -3   3   9     2314.57     2393.10     54.98 o 
  -2   3   9     3568.53     3581.11     71.69 o 
  -1   3   9      993.61     1056.30     27.52 o 
   0   3   9     3231.01     3307.77     94.90 o 
   1   3   9     1378.68     1415.30     51.52 o 
   2   3   9      455.27      476.32     11.26 o 
   3   3   9     1725.15     1679.90     59.10 o 
   4   3   9       18.34       24.97     12.56 o 
   5   3   9      789.30      765.46     31.47 o 
   6   3   9       60.60       60.37     13.95 o 
   7   3   9     1430.07     1330.80     15.12 o 
   8   3   9       32.91       29.82     21.08 o 
   9   3   9       82.63       76.80     20.78 o 
  10   3   9      262.64      272.88     21.69 o 
  11   3   9      416.25      408.25     15.82 o 
  12   3   9        2.97       24.10     23.79 o 
  13   3   9      109.41      116.01     24.70 o 
 -13   4   9      644.22      567.89     32.69 o 
 -12   4   9      197.78      186.74     19.10 o 
 -11   4   9      305.86      309.12     13.89 o 
 -10   4   9       92.57      101.14     12.29 o 
  -9   4   9        9.12       21.33     12.60 o 
  -8   4   9      538.09      517.74     17.39 o 
  -7   4   9       45.73       83.61     12.54 o 
  -6   4   9       14.40       45.90     12.17 o 
  -5   4   9      194.39      188.49     11.57 o 
  -4   4   9      182.01      191.06     12.28 o 
  -3   4   9     2360.52     2416.30    117.73 o 
  -2   4   9      367.15      400.47     12.52 o 
  -1   4   9      186.59      214.29     18.14 o 
   0   4   9     2204.08     2147.97    111.35 o 
   1   4   9      938.47      951.22     53.30 o 
   2   4   9     1472.69     1456.21     66.08 o 
   3   4   9     1666.29     1700.93     16.50 o 
   4   4   9     1028.62      974.52     29.71 o 
   5   4   9     1064.49      985.04     24.31 o 
   6   4   9      706.03      709.95     14.13 o 
   7   4   9     1118.82     1050.26     22.29 o 
   8   4   9      329.50      351.49     21.38 o 
   9   4   9     1117.47     1000.79     54.06 o 
  10   4   9     1569.96     1417.04     65.96 o 
  11   4   9      429.79      399.99     24.70 o 
  12   4   9      590.58      556.61     25.00 o 
  13   4   9      174.21      164.62     26.81 o 
 -12   5   9     1064.48     1016.48     64.02 o 
 -11   5   9      659.41      649.42     35.58 o 
 -10   5   9     2304.91     2210.28     86.71 o 
  -9   5   9      202.23      199.68     12.81 o 
  -8   5   9     2491.97     2378.20     51.18 o 
  -7   5   9      770.50      765.70     36.19 o 
  -6   5   9      780.76      765.00     34.87 o 
  -5   5   9     1005.34     1011.79     23.38 o 
  -4   5   9     1363.28     1299.02     58.99 o 
  -3   5   9     4833.51     4749.95    234.87 o 
  -2   5   9      163.13      142.97     11.76 o 
  -1   5   9     3025.45     3001.47    147.96 o 
   0   5   9      504.59      551.50     26.34 o 
   1   5   9     1275.54     1200.87     59.28 o 
   2   5   9      373.59      377.90     15.60 o 
   3   5   9      154.26      138.70     28.61 o 
   4   5   9      838.01      803.54     43.72 o 
   5   5   9        3.25       13.35     13.80 o 
   6   5   9      781.33      788.72     14.27 o 
   7   5   9       36.62        6.02     20.78 o 
   8   5   9       80.13       77.05     13.46 o 
   9   5   9      318.68      315.78     13.94 o 
  10   5   9       44.98        5.42     21.38 o 
  11   5   9       16.49       29.82     21.69 o 
  12   5   9      196.10      233.73     22.59 o 
 -12   6   9      205.91      179.52     13.92 o 
 -11   6   9        7.18       23.89     12.37 o 
 -10   6   9        2.34        8.31     12.87 o 
  -9   6   9       36.77       28.39     13.08 o 
  -8   6   9      129.23      153.67     13.79 o 
  -7   6   9      151.41      156.58     12.22 o 
  -6   6   9      197.67      208.71     23.71 o 
  -5   6   9        5.38       26.76     16.48 o 
  -4   6   9       12.72       11.88     12.06 o 
  -3   6   9      147.79      156.40     15.95 o 
  -2   6   9       39.78       46.50     12.11 o 
  -1   6   9       18.45       43.92     15.68 o 
   0   6   9      151.67      158.61     11.58 o 
   1   6   9     1216.89     1222.40     52.43 o 
   2   6   9       60.41       75.58     17.54 o 
   3   6   9      650.59      664.19     40.06 o 
   4   6   9      195.96      203.67     25.33 o 
   5   6   9      194.04      222.87     13.44 o 
   6   6   9      472.49      436.08     21.23 o 
   7   6   9      159.17      159.80     15.96 o 
   8   6   9      272.80      274.09     21.08 o 
   9   6   9      179.87      203.91     21.69 o 
  10   6   9      371.15      354.20     22.29 o 
  11   6   9       76.57      106.02     21.69 o 
 -10   7   9        1.58        2.23     18.56 o 
  -9   7   9      446.97      436.04     13.35 o 
  -8   7   9       26.11       37.65     12.35 o 
  -7   7   9      418.52      406.57     21.66 o 
  -6   7   9        7.31       21.47     11.89 o 
  -5   7   9      226.28      230.67     19.94 o 
  -4   7   9      776.14      744.86     41.67 o 
  -3   7   9       42.31       43.98     15.19 o 
  -2   7   9      627.35      643.39     34.16 o 
  -1   7   9        2.98       25.87     12.23 o 
   0   7   9      749.61      754.26     24.65 o 
   1   7   9       59.73       79.07     17.43 o 
   2   7   9      133.74      134.04     12.03 o 
   3   7   9     1135.06     1068.06     55.59 o 
   4   7   9      578.49      583.47     22.17 o 
   5   7   9      659.58      663.49     16.10 o 
   6   7   9        9.49       24.41     15.20 o 
   7   7   9       57.95       29.52     18.37 o 
   8   7   9        6.65       -4.22     21.08 o 
   9   7   9       34.51       40.96     18.67 o 
  10   7   9       59.54       94.57     18.37 o 
  -9   8   9       58.84       51.93     12.59 o 
  -8   8   9       26.66       45.00     12.45 o 
  -7   8   9      283.79      234.18     12.83 o 
  -6   8   9      188.76      185.15     12.76 o 
  -5   8   9      166.19      170.45     12.35 o 
  -4   8   9      299.45      303.24     21.64 o 
  -3   8   9       91.77       96.94     12.17 o 
  -2   8   9        5.31       37.30     12.11 o 
  -1   8   9        3.10        8.87     12.11 o 
   0   8   9        0.29       14.04     11.45 o 
   1   8   9       22.23       29.65     12.68 o 
   2   8   9       35.29       68.39     12.74 o 
   3   8   9       85.15      103.31     21.69 o 
   4   8   9        3.15       20.34     14.42 o 
   5   8   9        3.42        9.65     15.55 o 
   6   8   9       24.82       16.03     17.12 o 
   7   8   9      202.10      214.75     21.99 o 
   8   8   9       56.55       98.19     21.38 o 
  -7   9   9        7.66        0.60     21.38 o 
  -6   9   9       93.59       93.77     11.85 o 
  -5   9   9       22.67       46.60     14.43 o 
  -4   9   9      296.44      314.37     17.98 o 
  -3   9   9       23.42       22.27     12.28 o 
  -2   9   9      493.19      463.85     15.48 o 
  -1   9   9       99.50      136.75     12.34 o 
   0   9   9       12.25       31.75     12.29 o 
   1   9   9       23.95       32.59     12.87 o 
   2   9   9       17.59       24.48     13.12 o 
   3   9   9       64.72       58.07     15.49 o 
   4   9   9       74.67       74.86     13.94 o 
   5   9   9      411.65      439.96     27.92 o 
   6   9   9      226.92      229.72     15.82 o 
  -2  10   9        0.47        4.01     12.58 o 
  -1  10   9       50.61       76.45     12.51 o 
   0  10   9       58.26       73.54     13.50 o 
   1  10   9       14.27       24.43     15.97 o 
   2  10   9      156.59      157.27     12.84 o 
 -14   0  10       43.27       79.21     21.69 o 
 -13   0  10      993.53      999.36     25.30 o 
 -12   0  10        2.35      -21.08     21.08 o 
 -11   0  10      949.53     1052.07     22.59 o 
 -10   0  10      253.45      210.26     14.79 o 
  -9   0  10        7.85       39.30     14.59 o 
  -8   0  10      405.15      380.19     15.12 o 
  -7   0  10       93.18      114.95     12.78 o 
  -6   0  10      913.38      882.85     17.47 o 
  -5   0  10     5858.48     5814.67    255.41 o 
  -4   0  10       15.12       19.37     13.77 o 
  -3   0  10      788.11      801.28     23.34 o 
  -2   0  10     2575.80     2830.50     90.96 o 
  -1   0  10     3524.09     3635.62     37.05 o 
   0   0  10     5909.60     5910.41    127.56 o 
   1   0  10      569.20      595.20     15.55 o 
   2   0  10     7264.36     7324.84    108.43 o 
   3   0  10      488.55      452.52     17.32 o 
   4   0  10     6229.03     6289.21    148.94 o 
   5   0  10     3236.17     3197.82    154.36 o 
   6   0  10      299.76      301.58     17.15 o 
   7   0  10     3393.20     3524.87     30.72 o 
   8   0  10       24.39       10.54     26.20 o 
   9   0  10     3735.70     3762.22     36.14 o 
  10   0  10       41.38       35.84     28.01 o 
  11   0  10     1967.91     1953.24     35.24 o 
  12   0  10      345.11      393.36     33.43 o 
  13   0  10      422.27      386.12     56.02 o 
 -14   1  10      434.39      424.05     15.76 o 
 -13   1  10      348.04      340.41     16.21 o 
 -12   1  10     1952.15     1928.59     17.83 o 
 -11   1  10     1554.54     1513.75     37.50 o 
 -10   1  10     2484.53     2303.44     45.88 o 
  -9   1  10     3688.99     3478.03     53.65 o 
  -8   1  10     1265.92     1422.09     23.04 o 
  -7   1  10     2264.90     2308.34     57.52 o 
  -6   1  10     4285.94     4162.41     98.08 o 
  -5   1  10      960.56      964.32     17.52 o 
  -4   1  10     2745.18     2839.77     44.00 o 
  -3   1  10     2953.62     3033.47     49.17 o 
  -2   1  10     7284.45     7460.83     86.67 o 
  -1   1  10     1114.11     1172.93     17.28 o 
   0   1  10     1726.69     1836.88     21.64 o 
   1   1  10     1001.16     1070.72     16.00 o 
   2   1  10      363.64      408.30     11.31 o 
   3   1  10        6.17       15.88     11.12 o 
   4   1  10      129.25      152.54     11.29 o 
   5   1  10      104.33       98.80     15.04 o 
   6   1  10      116.80      115.70     13.11 o 
   7   1  10       85.67      101.38     12.49 o 
   8   1  10        2.74        6.77     13.49 o 
   9   1  10       54.35       62.43     18.51 o 
  10   1  10       17.20       35.59     19.28 o 
  11   1  10       91.74       96.24     22.00 o 
  12   1  10      152.21      173.19     28.91 o 
  13   1  10       10.65       23.21     13.35 o 
 -14   2  10      207.48      210.33     15.44 o 
 -13   2  10       25.01       51.17     15.69 o 
 -12   2  10      389.94      407.73     12.91 o 
 -11   2  10      100.47      115.24     12.34 o 
 -10   2  10      106.27      126.81     12.05 o 
  -9   2  10      247.47      255.40     12.22 o 
  -8   2  10      632.85      555.00     19.50 o 
  -7   2  10      779.26      723.43     10.58 o 
  -6   2  10      698.79      704.48     19.95 o 
  -5   2  10       82.18       63.14     10.25 o 
  -4   2  10     3592.20     3601.56     56.34 o 
  -3   2  10        7.12        8.74     10.65 o 
  -2   2  10      706.31      744.83     15.34 o 
  -1   2  10     4295.09     4308.44     72.30 o 
   0   2  10       25.21       48.37     10.47 o 
   1   2  10     3565.38     3668.30     78.30 o 
   2   2  10      125.44      142.41     10.92 o 
   3   2  10     2457.47     2321.44     61.17 o 
   4   2  10      668.90      647.74    121.33 o 
   5   2  10     2478.44     2504.41     94.98 o 
   6   2  10      783.51      757.24     24.69 o 
   7   2  10       46.07       57.88     12.36 o 
   8   2  10      941.89      909.00     39.17 o 
   9   2  10       45.01       58.79     20.45 o 
  10   2  10     1241.96     1170.44     25.90 o 
  11   2  10      246.20      277.70     26.51 o 
  12   2  10      150.21      139.27     19.28 o 
  13   2  10      466.49      470.47     27.71 o 
 -13   3  10        5.82       15.79     12.49 o 
 -12   3  10       87.02       94.84     12.85 o 
 -11   3  10      388.58      411.39     11.98 o 
 -10   3  10      433.36      441.06     20.90 o 
  -9   3  10      618.58      596.56     14.88 o 
  -8   3  10      521.75      557.56     16.24 o 
  -7   3  10       67.92       77.30     11.25 o 
  -6   3  10     1909.09     1838.72     44.99 o 
  -5   3  10       67.41       72.94     12.11 o 
  -4   3  10      413.33      437.02     10.65 o 
  -3   3  10      739.42      742.19     16.29 o 
  -2   3  10     1651.90     1689.47     44.78 o 
  -1   3  10      195.36      200.54     10.61 o 
   0   3  10      462.31      470.97     16.09 o 
   1   3  10       45.75       36.78     10.10 o 
   2   3  10       32.27       44.75     10.94 o 
   3   3  10        5.67       41.22     29.68 o 
   4   3  10        3.76       26.76     12.43 o 
   5   3  10       19.16       24.53     11.53 o 
   6   3  10      360.26      368.53     14.78 o 
   7   3  10       53.43       57.84     13.91 o 
   8   3  10        3.45       22.59     20.78 o 
   9   3  10        0.16       34.34     20.78 o 
  10   3  10      108.15      107.83     21.08 o 
  11   3  10      114.39      104.54     24.25 o 
  12   3  10        8.27      -15.36     24.10 o 
  13   3  10        9.95        2.71     26.51 o 
 -13   4  10       92.34       98.65     11.70 o 
 -12   4  10      383.13      374.76     12.85 o 
 -11   4  10      142.18      152.33     17.94 o 
 -10   4  10      302.69      319.08     12.58 o 
  -9   4  10       15.39       22.06     12.67 o 
  -8   4  10        7.70       34.60     12.48 o 
  -7   4  10       41.73       51.03     15.38 o 
  -6   4  10      792.06      774.38     29.89 o 
  -5   4  10      763.89      760.66     29.07 o 
  -4   4  10       18.78       38.02     15.17 o 
  -3   4  10      107.92      126.68     11.55 o 
  -2   4  10       16.99       21.77     11.58 o 
  -1   4  10      163.14      187.65     12.29 o 
   0   4  10       34.76       36.76     12.11 o 
   1   4  10      794.45      752.61     26.75 o 
   2   4  10      163.91      173.11     12.51 o 
   3   4  10       68.48       52.84     44.20 o 
   4   4  10        0.02        1.84     13.16 o 
   5   4  10      347.06      323.13     13.38 o 
   6   4  10        0.26       34.66     13.17 o 
   7   4  10       43.52       39.25     15.17 o 
   8   4  10       94.09       74.39     22.89 o 
   9   4  10      220.68      237.34     21.38 o 
  10   4  10       14.38       21.12     15.01 o 
  11   4  10      100.54       87.00     14.46 o 
  12   4  10       51.12       76.80     21.69 o 
 -12   5  10        7.09       26.61     13.22 o 
 -11   5  10      312.68      300.52     14.25 o 
 -10   5  10       33.59       30.89     13.66 o 
  -9   5  10       87.15       82.72     12.71 o 
  -8   5  10       93.74       85.69     13.17 o 
  -7   5  10      196.44      188.05     12.34 o 
  -6   5  10       28.32       32.63     16.28 o 
  -5   5  10      283.07      288.43     11.70 o 
  -4   5  10     2756.00     2689.37     79.30 o 
  -3   5  10       42.57       57.54     12.05 o 
  -2   5  10       83.04      138.04     40.98 o 
  -1   5  10       88.93       89.70     11.72 o 
   0   5  10       35.14       40.70     19.44 o 
   1   5  10       29.05       28.49     12.48 o 
   2   5  10       65.87       74.14     12.61 o 
   3   5  10      124.90      123.98     16.42 o 
   4   5  10        0.49        8.55     17.35 o 
   5   5  10       10.88       34.65     12.28 o 
   6   5  10      197.35      185.42     13.50 o 
   7   5  10       25.95       26.51     20.78 o 
   8   5  10        0.79       18.67     20.48 o 
   9   5  10        6.59       35.31     34.79 o 
  10   5  10       32.43       85.24     21.08 o 
  11   5  10      104.39       93.37     24.10 o 
 -11   6  10      164.15      140.71     16.06 o 
 -10   6  10       34.61       84.66     19.67 o 
  -9   6  10      149.63      154.52     16.68 o 
  -8   6  10       33.34       70.35     15.86 o 
  -7   6  10      187.04      217.61     26.16 o 
  -6   6  10        8.61        6.23     17.49 o 
  -5   6  10       99.66      111.71     11.37 o 
  -4   6  10      311.30      317.75     18.39 o 
  -3   6  10      922.80      929.26     43.04 o 
  -2   6  10      345.79      340.79     15.30 o 
  -1   6  10      194.22      211.32     21.40 o 
   0   6  10      736.50      791.12     22.97 o 
   1   6  10      229.47      238.87     18.04 o 
   2   6  10     1224.04     1257.60     57.67 o 
   3   6  10       18.32       54.77     15.01 o 
   4   6  10      681.96      685.67     20.69 o 
   5   6  10       59.63       90.90     12.40 o 
   6   6  10      159.27      144.37     18.67 o 
   7   6  10      966.50      965.27     60.09 o 
   8   6  10       26.69       39.75     21.38 o 
   9   6  10      351.99      338.24     21.69 o 
  10   6  10        3.16       22.59     21.38 o 
 -10   7  10      646.09      622.24     40.19 o 
  -9   7  10      326.08      325.81     32.14 o 
  -8   7  10      398.49      390.64     32.30 o 
  -7   7  10      630.43      607.38     34.53 o 
  -6   7  10      269.23      244.69     15.87 o 
  -5   7  10      253.60      245.71     22.28 o 
  -4   7  10      958.71      914.49     39.13 o 
  -3   7  10      334.19      324.06     19.16 o 
  -2   7  10      482.98      474.13     19.58 o 
  -1   7  10      325.39      291.82     12.43 o 
   0   7  10      139.92      126.83     12.34 o 
   1   7  10      180.72      188.80     12.55 o 
   2   7  10      109.12      126.40     12.99 o 
   3   7  10       46.41       56.49     18.82 o 
   4   7  10       85.91       72.34     11.14 o 
   5   7  10       64.46       66.90     13.54 o 
   6   7  10       92.75      108.02     16.80 o 
   7   7  10        1.67       14.46     21.08 o 
   8   7  10        2.77       10.24     18.67 o 
   9   7  10       13.03       30.72     21.08 o 
  -8   8  10       18.70       36.54     12.76 o 
  -7   8  10       26.69       53.99     12.65 o 
  -6   8  10      766.37      725.92     23.30 o 
  -5   8  10      226.52      206.94     15.62 o 
  -4   8  10      297.98      322.36     12.34 o 
  -3   8  10       15.73       36.36     14.50 o 
  -2   8  10      213.49      236.64     12.46 o 
  -1   8  10      204.41      226.16     18.31 o 
   0   8  10       16.11       41.36     11.60 o 
   1   8  10      962.56      997.65     37.25 o 
   2   8  10       67.44       74.38     15.98 o 
   3   8  10      890.39      904.24     15.97 o 
   4   8  10        5.36       33.63     14.74 o 
   5   8  10      179.07      198.71     14.58 o 
   6   8  10      229.89      264.13     17.47 o 
   7   8  10      176.57      199.99     21.69 o 
  -5   9  10       47.47       77.20     15.31 o 
  -4   9  10       49.99       65.56     12.34 o 
  -3   9  10      326.24      311.20     12.57 o 
  -2   9  10        6.39       20.03     12.34 o 
  -1   9  10       12.44       43.12     17.95 o 
   0   9  10      272.05      244.58     12.79 o 
   1   9  10       42.38       49.76     12.79 o 
   2   9  10      132.29      122.60     13.17 o 
   3   9  10        1.88        9.10     15.43 o 
   4   9  10       45.28        7.99     13.46 o 
   5   9  10       10.79       23.96     15.71 o 
 -13   1  11      658.17      646.02     17.47 o 
 -12   1  11       50.70       58.07     14.71 o 
 -11   1  11      338.33      337.63     15.12 o 
 -10   1  11      699.75      706.74     19.99 o 
  -9   1  11       92.04       96.89     10.61 o 
  -8   1  11      927.68      927.07     27.87 o 
  -7   1  11        6.68        5.60      9.86 o 
  -6   1  11      935.26     1001.24     13.32 o 
  -5   1  11       40.34       52.99     10.09 o 
  -4   1  11      506.45      470.95     12.05 o 
  -3   1  11      868.86      930.27     10.86 o 
  -2   1  11       88.80      109.79     10.58 o 
  -1   1  11     1829.85     1867.84     36.52 o 
   0   1  11      324.73      359.60     10.58 o 
   1   1  11      819.20      837.17     14.61 o 
   2   1  11      109.37      130.01     10.74 o 
   3   1  11       47.77       66.59     10.46 o 
   4   1  11       15.35       21.26     10.80 o 
   5   1  11      265.59      265.64     11.02 o 
   6   1  11      485.15      467.41     20.44 o 
   7   1  11      706.08      669.94     33.03 o 
   8   1  11       35.31       42.24     12.87 o 
   9   1  11      263.53      276.89     19.10 o 
  10   1  11       15.31       25.99     20.61 o 
  11   1  11       25.75       57.95     35.54 o 
  12   1  11       57.90       77.41     28.91 o 
  13   1  11        0.97       13.94     15.62 o 
 -13   2  11       69.16       78.98     12.52 o 
 -12   2  11        0.44       10.30     12.40 o 
 -11   2  11        3.01       11.49     12.67 o 
 -10   2  11       14.14        4.90     12.06 o 
  -9   2  11       69.03       61.34     11.52 o 
  -8   2  11      147.81      137.54     12.28 o 
  -7   2  11      577.84      560.37     13.87 o 
  -6   2  11      153.68      177.36     17.48 o 
  -5   2  11      272.29      305.92     12.85 o 
  -4   2  11     1897.27     1849.98     39.47 o 
  -3   2  11       31.85       45.28     10.46 o 
  -2   2  11     1095.72     1121.76     21.13 o 
  -1   2  11      976.70      987.55     17.93 o 
   0   2  11     1525.11     1581.89     27.91 o 
   1   2  11     2218.90     2296.42     29.49 o 
   2   2  11     1658.27     1619.54     24.48 o 
   3   2  11     1672.02     1634.75     32.30 o 
   4   2  11      574.84      659.97     25.04 o 
   5   2  11     1263.84     1272.10     40.22 o 
   6   2  11      596.57      617.07     17.11 o 
   7   2  11       76.74       80.78     11.89 o 
   8   2  11     1255.30     1198.63     36.13 o 
   9   2  11       29.62       27.85     19.70 o 
  10   2  11      277.31      249.99     24.10 o 
  11   2  11      147.45      163.25     26.20 o 
  12   2  11       41.65       69.30     16.14 o 
 -13   3  11      518.25      492.57     14.94 o 
 -12   3  11     1036.45      979.34     24.10 o 
 -11   3  11     1065.27      966.83     32.44 o 
 -10   3  11     1258.70     1229.76     48.56 o 
  -9   3  11     3070.79     2853.96     85.58 o 
  -8   3  11      399.88      390.91     25.97 o 
  -7   3  11     2546.43     2509.38     70.96 o 
  -6   3  11      193.84      218.33     14.21 o 
  -5   3  11     1566.93     1544.96     34.39 o 
  -4   3  11      447.68      470.61     13.65 o 
  -3   3  11     1734.40     1684.94     48.92 o 
  -2   3  11     2454.19     2438.61     46.69 o 
  -1   3  11      280.42      298.25     10.26 o 
   0   3  11     2453.30     2482.12     59.08 o 
   1   3  11      155.91      163.85     10.42 o 
   2   3  11      451.17      415.75     10.48 o 
   3   3  11       25.63       52.93     10.79 o 
   4   3  11      366.98      349.36     20.23 o 
   5   3  11      374.00      363.86     15.52 o 
   6   3  11      474.94      444.89     16.78 o 
   7   3  11        1.32       13.78     13.96 o 
   8   3  11       88.33       81.55     14.50 o 
   9   3  11      447.63      425.59     21.69 o 
  10   3  11        2.77       22.29     21.08 o 
  11   3  11      143.80      145.78     23.79 o 
  12   3  11        9.09       17.48     15.61 o 
 -12   4  11       22.41       45.54     12.87 o 
 -11   4  11       19.29       31.51     12.46 o 
 -10   4  11       49.65       54.15     12.23 o 
  -9   4  11      231.76      222.84     12.94 o 
  -8   4  11      211.81      208.90     11.82 o 
  -7   4  11      838.50      797.66     27.50 o 
  -6   4  11      314.81      341.53     22.51 o 
  -5   4  11      754.00      762.56     32.10 o 
  -4   4  11      974.64     1016.55     13.63 o 
  -3   4  11       18.98       26.49     11.40 o 
  -2   4  11     1773.15     1811.02     73.89 o 
  -1   4  11     1837.08     1817.66     92.42 o 
   0   4  11     2395.23     2414.00    110.45 o 
   1   4  11      845.16      870.27     27.50 o 
   2   4  11     3542.76     3408.14    107.94 o 
   3   4  11      951.53      927.33     35.84 o 
   4   4  11     1473.40     1371.79     15.76 o 
   5   4  11      836.34      774.98     13.67 o 
   6   4  11      476.02      469.93     12.83 o 
   7   4  11      978.64      927.24     14.60 o 
   8   4  11      808.09      784.91     22.29 o 
   9   4  11      259.13      181.02     24.10 o 
  10   4  11       93.85      113.85     23.49 o 
  11   4  11      355.56      299.79     43.37 o 
 -11   5  11      403.61      388.93     24.83 o 
 -10   5  11     1228.06     1166.64     52.99 o 
  -9   5  11      788.59      776.48     49.20 o 
  -8   5  11     1199.88     1162.86     34.37 o 
  -7   5  11      443.63      426.13     20.08 o 
  -6   5  11      795.48      759.66     23.65 o 
  -5   5  11      907.27      876.13     41.19 o 
  -4   5  11      254.11      223.01     16.23 o 
  -3   5  11      362.72      364.82     13.01 o 
  -2   5  11       51.15       53.85     11.10 o 
  -1   5  11     1855.51     1755.31    101.51 o 
   0   5  11        2.88        4.78     12.00 o 
   1   5  11      597.67      573.96     37.60 o 
   2   5  11       16.55        6.03     11.65 o 
   3   5  11       43.06       46.77     14.59 o 
   4   5  11      165.54      150.07     13.64 o 
   5   5  11      357.39      357.19     12.65 o 
   6   5  11       31.08       28.97     13.45 o 
   7   5  11      188.05      200.24     25.26 o 
   8   5  11      220.65      228.91     21.38 o 
   9   5  11      145.25      158.79     22.89 o 
  10   5  11       83.41       47.45     14.52 o 
  11   5  11        1.51       30.12     21.99 o 
 -10   6  11       68.91      105.71     20.16 o 
  -9   6  11        7.59       12.49     12.83 o 
  -8   6  11      435.74      429.04     29.92 o 
  -7   6  11        4.04       36.02     15.38 o 
  -6   6  11      294.03      280.19     12.22 o 
  -5   6  11      559.15      555.36     22.42 o 
  -4   6  11      157.21      172.14     12.11 o 
  -3   6  11       24.68       30.98     11.42 o 
  -2   6  11      493.04      501.09     32.92 o 
  -1   6  11      670.45      632.42     50.60 o 
   0   6  11      183.37      191.24     12.28 o 
   1   6  11      194.68      233.24     12.18 o 
   2   6  11      380.79      358.89     13.03 o 
   3   6  11      369.83      367.68     20.18 o 
   4   6  11      563.38      528.29     27.76 o 
   5   6  11        5.48      -13.33     13.33 o 
   6   6  11      320.46      298.59     13.00 o 
   7   6  11       56.76      109.33     21.08 o 
   8   6  11      561.93      569.81     30.87 o 
   9   6  11       42.30       50.90     21.69 o 
  10   6  11       42.45       84.03     21.69 o 
  -9   7  11      499.47      447.44     29.71 o 
  -8   7  11       30.13       36.91     12.24 o 
  -7   7  11      427.58      393.47     34.24 o 
  -6   7  11       16.78       24.48     12.16 o 
  -5   7  11      227.18      230.68     13.57 o 
  -4   7  11       26.50       31.04     11.42 o 
  -3   7  11      136.83      143.05     12.29 o 
  -2   7  11      270.01      262.11     12.40 o 
  -1   7  11       95.91       99.54     11.08 o 
   0   7  11       89.07      100.90     12.29 o 
   1   7  11        9.45       20.65     12.61 o 
   2   7  11      140.91      152.08     11.98 o 
   3   7  11        6.96       47.14     15.21 o 
   4   7  11        6.83       13.99     12.27 o 
   5   7  11      114.32      123.87     11.27 o 
   6   7  11      328.05      340.24     13.87 o 
   7   7  11      310.90      324.69     21.99 o 
   8   7  11        0.21       -1.81     21.38 o 
  -7   8  11       76.22       71.45     19.82 o 
  -6   8  11        2.93        7.53     25.84 o 
  -5   8  11      176.74      174.06     12.40 o 
  -4   8  11       30.61       63.17     40.94 o 
  -3   8  11        2.39       28.56     12.23 o 
  -2   8  11       16.67       41.95     17.70 o 
  -1   8  11        0.61        6.68     11.72 o 
   0   8  11       16.89       35.20     11.16 o 
   1   8  11      124.99      120.71     10.91 o 
   2   8  11      110.25      106.50     10.41 o 
   3   8  11       55.25       56.64     14.15 o 
   4   8  11       91.47      143.92     17.26 o 
   5   8  11        8.25       11.27     14.32 o 
   6   8  11      122.08      124.13     15.92 o 
  -4   9  11       22.74       35.59     16.20 o 
  -3   9  11        4.44       30.65     12.22 o 
  -2   9  11      174.93      200.49     12.64 o 
  -1   9  11       77.69      110.93     13.32 o 
   0   9  11      560.43      528.00     23.50 o 
   1   9  11      100.05      118.73     24.27 o 
   2   9  11        0.09        5.87     28.76 o 
   3   9  11       17.79        9.87     31.47 o 
 -13   0  12       67.98       40.36     21.38 o 
 -12   0  12       72.86       40.66     21.38 o 
 -11   0  12       12.21       41.45     33.43 o 
 -10   0  12      865.63      814.47     33.88 o 
  -9   0  12       53.15       39.26     14.69 o 
  -8   0  12     1728.11     1615.45     43.67 o 
  -7   0  12     2325.85     2166.19     64.61 o 
  -6   0  12     1334.95     1365.03     25.15 o 
  -5   0  12     2392.11     2438.62     67.77 o 
  -4   0  12       35.66       64.56     13.64 o 
  -3   0  12     8869.30     8871.23    315.50 o 
  -2   0  12       67.29       70.11     15.23 o 
  -1   0  12     1255.13     1299.27     18.98 o 
   0   0  12     6772.28     6725.58     26.35 o 
   1   0  12     2315.88     2406.77     17.46 o 
   2   0  12     3507.44     3585.26     56.78 o 
   3   0  12     1537.34     1555.04     29.67 o 
   4   0  12     3300.19     3015.38     48.79 o 
   5   0  12      260.20      267.37     15.72 o 
   6   0  12     2509.51     2441.44    125.75 o 
   7   0  12      952.42      953.30     18.27 o 
   8   0  12       85.16       84.33     26.20 o 
   9   0  12     1194.45     1243.93     29.22 o 
  10   0  12      165.72      174.69     28.91 o 
  11   0  12      231.42      225.29     31.32 o 
  12   0  12        2.76        6.93     32.83 o 
 -13   1  12      540.76      490.85     40.51 o 
 -12   1  12      578.83      545.73     12.80 o 
 -11   1  12     1284.16     1243.38     42.44 o 
 -10   1  12     1753.57     1706.59     77.94 o 
  -9   1  12      898.95      859.14     31.26 o 
  -8   1  12     1768.70     1580.51     33.91 o 
  -7   1  12      928.04      989.70     15.90 o 
  -6   1  12      590.99      628.04     31.30 o 
  -5   1  12     2174.11     2174.83     42.88 o 
  -4   1  12      186.68      191.25     12.78 o 
  -3   1  12       23.34       34.03      9.64 o 
  -2   1  12       17.52       45.10     10.50 o 
  -1   1  12     2948.65     3028.54     19.08 o 
   0   1  12      260.55      284.49     15.17 o 
   1   1  12        1.10        8.27     10.35 o 
   2   1  12       37.89       40.07     10.64 o 
   3   1  12       64.22       61.40     10.96 o 
   4   1  12      101.09       94.67     10.97 o 
   5   1  12      936.39      871.46     36.52 o 
   6   1  12      339.27      314.77     67.90 o 
   7   1  12        3.37        6.62     13.77 o 
   8   1  12      475.60      487.23     21.87 o 
   9   1  12        5.64       53.16     24.95 o 
  10   1  12      554.01      610.91     21.56 o 
  11   1  12      274.82      295.66     22.94 o 
  12   1  12      153.42      146.98     29.22 o 
 -13   2  12       81.42       75.58     12.52 o 
 -12   2  12       29.85       16.11     12.34 o 
 -11   2  12      274.46      239.22     12.35 o 
 -10   2  12      111.70      121.55     13.87 o 
  -9   2  12      973.30      924.48     33.68 o 
  -8   2  12      154.19      140.20     13.73 o 
  -7   2  12     1479.97     1397.49     28.17 o 
  -6   2  12     1534.14     1479.45     41.52 o 
  -5   2  12       13.99       23.42      9.78 o 
  -4   2  12     1959.76     1927.36     57.65 o 
  -3   2  12      736.51      735.95     24.91 o 
  -2   2  12      178.03      203.06     10.46 o 
  -1   2  12      306.31      341.16     13.17 o 
   0   2  12     2807.96     2848.72     60.91 o 
   1   2  12     3466.44     3486.80     77.47 o 
   2   2  12       35.83       47.63     10.50 o 
   3   2  12     2315.46     2307.21     31.21 o 
   4   2  12      219.81      211.83     11.11 o 
   5   2  12      729.82      722.61     41.02 o 
   6   2  12      411.60      411.76     14.63 o 
   7   2  12      410.56      397.81     14.04 o 
   8   2  12      294.33      289.84     14.56 o 
   9   2  12       34.52       43.56     19.50 o 
  10   2  12     1312.20     1314.74     81.02 o 
  11   2  12      183.36      187.95     26.81 o 
  12   2  12      145.57      145.18     26.81 o 
 -12   3  12        4.59       25.21     12.83 o 
 -11   3  12      479.69      460.60     12.58 o 
 -10   3  12      122.94      128.38     12.34 o 
  -9   3  12       15.63       34.16     11.55 o 
  -8   3  12      172.89      150.48     11.55 o 
  -7   3  12       44.69       61.36     11.50 o 
  -6   3  12      162.93      182.05     11.54 o 
  -5   3  12      343.97      332.82     15.30 o 
  -4   3  12      867.91      834.76     23.48 o 
  -3   3  12      260.88      279.43     10.31 o 
  -2   3  12       69.99      106.73     15.47 o 
  -1   3  12      420.27      427.05     10.73 o 
   0   3  12       34.13       37.55     10.81 o 
   1   3  12        7.47       -3.00     10.19 o 
   2   3  12        3.76       16.96     10.40 o 
   3   3  12      429.60      410.90     11.31 o 
   4   3  12      258.56      238.93     29.91 o 
   5   3  12       18.21       31.38     12.75 o 
   6   3  12      185.22      189.89     12.06 o 
   7   3  12       45.07       43.02     12.04 o 
   8   3  12        1.45       27.45     13.55 o 
   9   3  12        0.58        6.88      9.39 o 
  10   3  12       36.64       35.24     23.49 o 
  11   3  12       49.90       65.66     21.38 o 
 -12   4  12        0.75       -2.41     23.79 o 
 -11   4  12      219.49      201.01     12.46 o 
 -10   4  12       45.94       46.93     11.68 o 
  -9   4  12       86.54       69.58     13.42 o 
  -8   4  12      107.00      123.89     21.89 o 
  -7   4  12      177.69      171.82     12.34 o 
  -6   4  12      182.32      177.08     12.17 o 
  -5   4  12      170.19      182.51     27.41 o 
  -4   4  12      177.25      219.74     13.74 o 
  -3   4  12      378.45      388.44     26.50 o 
  -2   4  12      260.72      266.12     12.40 o 
  -1   4  12        8.70        4.12     11.50 o 
   0   4  12      652.38      669.95     27.21 o 
   1   4  12       13.81       14.35     11.88 o 
   2   4  12       44.15       30.53     11.71 o 
   3   4  12      456.92      464.17     31.39 o 
   4   4  12      204.30      193.71     12.78 o 
   5   4  12      234.82      249.89     12.36 o 
   6   4  12       23.34       28.67     15.49 o 
   7   4  12       14.70       24.58     13.43 o 
   8   4  12      105.48      123.27     14.80 o 
   9   4  12      153.33      146.08     21.38 o 
  10   4  12        2.98       33.13     21.69 o 
  11   4  12       41.59       40.40     15.10 o 
 -11   5  12      208.79      174.94     12.58 o 
 -10   5  12        3.04        8.73     12.52 o 
  -9   5  12      349.14      353.66     22.78 o 
  -8   5  12      448.04      432.28     27.32 o 
  -7   5  12        3.33       35.67     11.58 o 
  -6   5  12      361.79      363.17     22.38 o 
  -5   5  12      162.09      150.50     11.35 o 
  -4   5  12       53.80       39.89     11.06 o 
  -3   5  12      598.68      605.80     18.79 o 
  -2   5  12       87.54       99.59     15.57 o 
  -1   5  12       13.77       19.65     12.29 o 
   0   5  12       54.81       42.58     12.79 o 
   1   5  12      368.47      378.50     12.75 o 
   2   5  12       33.95       29.76     12.65 o 
   3   5  12      225.70      219.73     23.89 o 
   4   5  12        0.93       17.03     14.59 o 
   5   5  12        7.01       11.48     12.61 o 
   6   5  12        2.72       12.73     12.36 o 
   7   5  12        0.77       14.94     13.78 o 
   8   5  12      119.19      149.69     21.38 o 
   9   5  12       76.69      168.07     23.49 o 
  10   5  12      138.03      135.32     41.56 o 
 -10   6  12      271.19      264.84     19.40 o 
  -9   6  12       36.10       59.35     19.67 o 
  -8   6  12      318.57      323.59     23.47 o 
  -7   6  12       20.53       31.39     11.75 o 
  -6   6  12      164.49      181.37     12.22 o 
  -5   6  12     1535.74     1453.30     84.05 o 
  -4   6  12       53.43       43.72     11.99 o 
  -3   6  12      788.46      771.79     46.03 o 
  -2   6  12       14.90       31.62     11.57 o 
  -1   6  12      657.63      663.37     19.56 o 
   0   6  12      143.38      143.02     12.29 o 
   1   6  12       63.90       67.70     11.67 o 
   2   6  12     1685.77     1638.33     62.72 o 
   3   6  12      141.76      103.49     14.07 o 
   4   6  12      720.67      699.23     29.85 o 
   5   6  12       49.73       65.72     14.85 o 
   6   6  12      121.06      115.73     12.85 o 
   7   6  12       26.89       42.47     21.08 o 
   8   6  12      163.69      133.07     25.90 o 
   9   6  12      245.41      213.19     13.88 o 
  -8   7  12      332.17      285.54     12.05 o 
  -7   7  12      398.67      346.72     16.91 o 
  -6   7  12       50.21       51.92     12.23 o 
  -5   7  12       25.91       19.47     18.20 o 
  -4   7  12       71.90       62.34     13.34 o 
  -3   7  12      308.27      291.97     12.40 o 
  -2   7  12      110.90      111.15     11.75 o 
  -1   7  12        0.89        5.93     12.87 o 
   0   7  12        7.62       40.78     14.86 o 
   1   7  12      273.75      289.40     16.60 o 
   2   7  12        3.83        8.54     13.13 o 
   3   7  12       94.36      135.61     37.65 o 
   4   7  12       48.79       57.12     13.17 o 
   5   7  12        0.45       15.99     12.55 o 
   6   7  12       36.77       44.78     12.74 o 
   7   7  12        5.32       25.37     14.80 o 
  -6   8  12       91.10       90.92     12.34 o 
  -5   8  12      260.27      284.47     19.13 o 
  -4   8  12      534.73      537.96     27.48 o 
  -3   8  12        7.56       23.92     12.22 o 
  -2   8  12      845.45      866.99     38.16 o 
  -1   8  12       54.50       83.10     12.19 o 
   0   8  12      217.23      219.60     11.28 o 
   1   8  12      283.96      300.79     13.32 o 
   2   8  12      146.13      167.24     11.60 o 
   3   8  12      645.42      607.61     28.00 o 
   4   8  12       25.19       42.41     11.35 o 
   5   8  12      483.87      454.02     16.20 o 
  -2   9  12        7.88       24.70     21.38 o 
  -1   9  12       42.82       38.65     12.52 o 
   0   9  12       17.82       74.70     24.40 o 
 -12   1  13       10.05       32.87     12.23 o 
 -11   1  13      342.58      341.37     16.21 o 
 -10   1  13       25.97       48.59     11.42 o 
  -9   1  13      112.96      135.49     10.26 o 
  -8   1  13      430.78      430.43     13.92 o 
  -7   1  13        7.17        2.12     10.61 o 
  -6   1  13      612.75      575.08     10.75 o 
  -5   1  13      184.35      187.86     10.58 o 
  -4   1  13      831.25      794.83     20.05 o 
  -3   1  13      640.45      622.36     14.85 o 
  -2   1  13       29.94       42.47     11.87 o 
  -1   1  13        2.06       13.04      9.59 o 
   0   1  13      196.07      204.04     10.08 o 
   1   1  13     1389.70     1393.98     16.30 o 
   2   1  13      825.17      834.81     11.21 o 
   3   1  13      196.85      194.44     14.69 o 
   4   1  13      184.50      181.06     11.34 o 
   5   1  13      122.59      129.87     11.38 o 
   6   1  13        0.63       49.40     21.82 o 
   7   1  13      585.27      574.28     14.17 o 
   8   1  13      157.91      170.42     12.45 o 
   9   1  13      299.15      302.58     13.41 o 
  10   1  13        6.66       13.37     19.36 o 
  11   1  13      188.74      214.69     21.94 o 
 -12   2  13      170.89      158.57     22.61 o 
 -11   2  13       71.79       93.14     17.41 o 
 -10   2  13      198.87      187.38     11.70 o 
  -9   2  13      515.73      518.60     12.00 o 
  -8   2  13      733.68      675.88     14.69 o 
  -7   2  13      419.99      402.76     10.77 o 
  -6   2  13     1050.85     1009.88     15.08 o 
  -5   2  13     1451.49     1464.47     37.87 o 
  -4   2  13      499.02      521.84     11.74 o 
  -3   2  13      998.06     1022.83     12.00 o 
  -2   2  13      686.63      678.44     21.22 o 
  -1   2  13      509.77      530.25     14.69 o 
   0   2  13      469.58      471.71     14.30 o 
   1   2  13      942.08      949.91     15.71 o 
   2   2  13      355.82      370.98     10.58 o 
   3   2  13      939.73      924.61     16.37 o 
   4   2  13     1188.36     1168.19     21.26 o 
   5   2  13      290.02      296.49     11.41 o 
   6   2  13      307.09      326.20     13.17 o 
   7   2  13      213.62      211.52     11.84 o 
   8   2  13       57.08       67.57     12.70 o 
   9   2  13      341.58      342.74     15.82 o 
  10   2  13        3.85       13.22     20.73 o 
  11   2  13       59.71       51.50     24.70 o 
 -11   3  13      217.64      224.44     13.62 o 
 -10   3  13      645.12      609.65     24.78 o 
  -9   3  13      729.64      715.59     32.43 o 
  -8   3  13      379.73      396.83     24.31 o 
  -7   3  13     1531.73     1427.48     69.19 o 
  -6   3  13       10.41       13.18     11.57 o 
  -5   3  13      734.24      725.74     27.74 o 
  -4   3  13        6.66        4.42      9.75 o 
  -3   3  13        3.20        7.66     10.01 o 
  -2   3  13       67.37       87.02     10.03 o 
  -1   3  13      680.39      712.21     14.20 o 
   0   3  13     1190.19     1151.83     16.89 o 
   1   3  13      163.45      177.47     10.32 o 
   2   3  13      237.98      237.35     11.96 o 
   3   3  13      475.88      483.80     11.46 o 
   4   3  13       78.07       88.94     14.48 o 
   5   3  13      107.33      131.62     12.50 o 
   6   3  13     1162.56     1101.90     25.30 o 
   7   3  13        4.84       17.94     12.52 o 
   8   3  13      521.77      500.87     14.20 o 
   9   3  13        9.45       -6.63     23.79 o 
  10   3  13      301.72      263.85     24.70 o 
  11   3  13      280.58      299.09     25.00 o 
 -11   4  13      280.93      265.87     13.11 o 
 -10   4  13       66.53       85.80     20.01 o 
  -9   4  13      636.84      601.16     13.78 o 
  -8   4  13      611.30      568.90     28.48 o 
  -7   4  13      688.71      671.25     26.29 o 
  -6   4  13     1565.88     1511.70     63.04 o 
  -5   4  13      908.41      883.77     54.96 o 
  -4   4  13     1650.06     1670.69     76.52 o 
  -3   4  13     1399.16     1401.63     50.37 o 
  -2   4  13      899.15      902.68     27.40 o 
  -1   4  13      530.26      548.48     23.78 o 
   0   4  13      522.48      556.02     12.92 o 
   1   4  13     1525.48     1500.83     36.34 o 
   2   4  13      953.19      992.16     39.26 o 
   3   4  13     1035.19      956.58     36.06 o 
   4   4  13      990.17      925.73     21.38 o 
   5   4  13      791.08      765.80     12.63 o 
   6   4  13      180.33      184.69     17.76 o 
   7   4  13      258.52      232.00     13.85 o 
   8   4  13        4.66        9.81     18.85 o 
   9   4  13      558.51      575.58     21.99 o 
  10   4  13       25.90       40.36     21.38 o 
 -10   5  13      327.10      329.63     12.10 o 
  -9   5  13      231.65      231.16     12.52 o 
  -8   5  13      718.81      671.31     34.44 o 
  -7   5  13        8.72       17.81     12.22 o 
  -6   5  13      999.95      933.94     28.20 o 
  -5   5  13      168.14      180.98     12.22 o 
  -4   5  13      208.20      210.13     12.11 o 
  -3   5  13       26.05       33.39     17.05 o 
  -2   5  13       55.63       65.19     13.60 o 
  -1   5  13        0.09        1.27     10.86 o 
   0   5  13       52.71       77.69     14.48 o 
   1   5  13      256.05      254.83     20.23 o 
   2   5  13      512.38      554.41     16.52 o 
   3   5  13        3.55       33.33     18.65 o 
   4   5  13       37.13       54.43     13.55 o 
   5   5  13      578.22      576.10     13.79 o 
   6   5  13        8.42        9.02     13.28 o 
   7   5  13      655.38      645.83     14.27 o 
   8   5  13        2.80       17.47     21.38 o 
   9   5  13      170.30      162.64     21.99 o 
  -9   6  13       18.75       33.41     19.46 o 
  -8   6  13      303.87      283.24     14.03 o 
  -7   6  13      151.82      158.76     12.29 o 
  -6   6  13      398.74      392.16     31.38 o 
  -5   6  13      130.66      137.29     14.40 o 
  -4   6  13      331.64      328.43     22.33 o 
  -3   6  13      494.97      455.90     21.27 o 
  -2   6  13      180.78      212.07     12.29 o 
  -1   6  13      191.28      179.21     11.32 o 
   0   6  13      163.39      149.97     23.21 o 
   1   6  13      742.91      715.16     46.17 o 
   2   6  13      137.98      147.18     12.76 o 
   3   6  13      458.68      404.87    122.23 o 
   4   6  13        7.38       21.34     13.72 o 
   5   6  13      436.92      429.40     17.94 o 
   6   6  13       76.27      112.81     24.67 o 
   7   6  13       34.83       40.53     19.57 o 
   8   6  13       85.87      115.36     21.69 o 
  -7   7  13        0.71       24.20     11.48 o 
  -6   7  13       27.54        9.82     15.80 o 
  -5   7  13        1.01       30.00     11.63 o 
  -4   7  13       60.04       75.22     28.02 o 
  -3   7  13      345.73      325.66     16.60 o 
  -2   7  13        1.38       12.81     12.22 o 
  -1   7  13      110.89      130.41     13.21 o 
   0   7  13      281.38      307.17     12.28 o 
   1   7  13      188.87      188.47     14.93 o 
   2   7  13        3.84       38.84     16.40 o 
   3   7  13      180.98      196.62     15.44 o 
   4   7  13       15.20       13.68     21.20 o 
   5   7  13       10.03       21.50     14.30 o 
   6   7  13       57.82      110.31     27.26 o 
  -4   8  13       23.20       28.16     11.25 o 
  -3   8  13        1.26       18.09     19.17 o 
  -2   8  13        1.45       46.62     12.46 o 
  -1   8  13       37.67       32.94     14.51 o 
   0   8  13       30.64       14.56     14.67 o 
   1   8  13        0.96        2.56     24.81 o 
   2   8  13       12.00       34.86     12.87 o 
   3   8  13       52.67       80.29     13.74 o 
   4   8  13       16.89       22.89     21.38 o 
 -11   0  14      291.64      256.35     39.00 o 
 -10   0  14     1558.75     1400.51     75.45 o 
  -9   0  14      136.73      155.74     28.76 o 
  -8   0  14     2320.63     2289.87    109.33 o 
  -7   0  14      862.18      812.37     33.73 o 
  -6   0  14     1908.39     1871.76    150.30 o 
  -5   0  14     3022.99     2835.95     38.25 o 
  -4   0  14     3114.59     3031.05    102.71 o 
  -3   0  14     1502.23     1508.88     59.79 o 
  -2   0  14     2207.47     2208.59     88.85 o 
  -1   0  14     1004.67      996.80     15.76 o 
   0   0  14      245.42      257.07     15.12 o 
   1   0  14     1154.38     1155.63     16.29 o 
   2   0  14     2071.56     2025.37     52.11 o 
   3   0  14      267.83      281.50     15.74 o 
   4   0  14      899.64      895.12     67.02 o 
   5   0  14     1140.57     1052.79     18.00 o 
   6   0  14      472.68      465.42     15.91 o 
   7   0  14       14.11       11.29     16.61 o 
   8   0  14      413.94      354.19    207.97 o 
   9   0  14       13.86       21.08     26.51 o 
  10   0  14      137.37      118.37     29.52 o 
  11   0  14      469.57      492.15     32.23 o 
 -11   1  14      519.48      491.43     23.74 o 
 -10   1  14      615.76      644.13     13.65 o 
  -9   1  14      670.72      644.53     17.69 o 
  -8   1  14      198.27      200.50     15.61 o 
  -7   1  14      180.96      203.55     18.95 o 
  -6   1  14       49.06       61.36      9.81 o 
  -5   1  14       18.65       22.87     12.48 o 
  -4   1  14       13.10       -3.40     10.30 o 
  -3   1  14      124.01      159.09     10.43 o 
  -2   1  14      519.06      527.25     19.43 o 
  -1   1  14      257.37      267.22     10.28 o 
   0   1  14       20.16       29.27     10.46 o 
   1   1  14      228.90      235.47     10.13 o 
   2   1  14      218.19      232.09     10.88 o 
   3   1  14      419.10      429.73     11.18 o 
   4   1  14        8.22       30.40     10.97 o 
   5   1  14      141.95      147.39     10.88 o 
   6   1  14      673.05      640.55     11.93 o 
   7   1  14      948.43      875.74     33.12 o 
   8   1  14      150.33      164.30     14.14 o 
   9   1  14      304.38      299.55     14.74 o 
  10   1  14       80.48       86.01     19.03 o 
 -11   2  14      169.73      126.80     14.06 o 
 -10   2  14      418.51      440.77     31.55 o 
  -9   2  14      841.94      800.30     35.85 o 
  -8   2  14       20.18       29.50     10.54 o 
  -7   2  14     1273.42     1186.16     20.35 o 
  -6   2  14      419.38      395.59     16.51 o 
  -5   2  14     1092.98     1057.74     10.94 o 
  -4   2  14     2191.11     2121.51     46.84 o 
  -3   2  14       56.57       79.43     10.15 o 
  -2   2  14     2613.09     2606.92     49.21 o 
  -1   2  14       61.13       93.49     11.87 o 
   0   2  14      302.23      302.57     10.61 o 
   1   2  14      217.97      217.87     10.34 o 
   2   2  14     1349.84     1330.53     34.69 o 
   3   2  14      278.16      294.78     10.89 o 
   4   2  14      129.80      132.45     11.07 o 
   5   2  14     1234.97     1123.64     24.57 o 
   6   2  14        2.57       14.54     20.50 o 
   7   2  14      114.59      109.20     11.97 o 
   8   2  14       15.88       31.77     12.02 o 
   9   2  14       17.09       47.48     12.79 o 
  10   2  14      137.48      137.61     20.84 o 
 -11   3  14       28.56       31.62     11.19 o 
 -10   3  14        9.46       43.37     12.16 o 
  -9   3  14      385.39      391.35     12.52 o 
  -8   3  14       30.06        8.83     19.48 o 
  -7   3  14        7.25       49.17     16.70 o 
  -6   3  14        0.54        3.99     11.50 o 
  -5   3  14        7.92       -0.94      9.82 o 
  -4   3  14        2.89       -9.73      9.73 o 
  -3   3  14        0.09       12.34     10.35 o 
  -2   3  14       29.78       38.98     10.69 o 
  -1   3  14        0.21        5.11     11.00 o 
   0   3  14      125.84      141.15     10.51 o 
   1   3  14        1.99       -2.85     11.30 o 
   2   3  14      595.98      563.27     15.87 o 
   3   3  14      114.49      122.47     11.11 o 
   4   3  14       21.04       38.32     11.93 o 
   5   3  14        1.96       14.12     12.78 o 
   6   3  14      167.10      189.89     12.52 o 
   7   3  14      145.13      147.33     12.61 o 
   8   3  14        1.51        9.61     14.15 o 
   9   3  14       83.40       33.43     23.79 o 
  10   3  14        7.23       15.96     24.10 o 
 -10   4  14      277.89      267.54     19.58 o 
  -9   4  14      163.79      167.19     17.05 o 
  -8   4  14       71.69       87.10     11.75 o 
  -7   4  14      429.40      435.16     21.35 o 
  -6   4  14      116.25      122.59     11.53 o 
  -5   4  14       13.73       33.26     17.51 o 
  -4   4  14      150.60      137.08     12.35 o 
  -3   4  14      228.32      242.57     11.80 o 
  -2   4  14      277.05      295.76     15.33 o 
  -1   4  14      184.87      194.22     29.31 o 
   0   4  14      317.39      306.36     13.50 o 
   1   4  14       22.34       27.49     12.17 o 
   2   4  14      288.69      286.84     12.47 o 
   3   4  14       57.34       64.47     11.83 o 
   4   4  14      178.62      156.90     54.53 o 
   5   4  14      190.76      207.36     18.37 o 
   6   4  14      166.56      164.79     13.22 o 
   7   4  14      185.87      192.29     14.65 o 
   8   4  14        2.55       18.07     14.82 o 
   9   4  14        0.50        4.79      9.68 o 
  -9   5  14        1.60       24.90     21.91 o 
  -8   5  14      117.77      119.69     12.23 o 
  -7   5  14        6.04       28.53     17.84 o 
  -6   5  14      349.73      336.90     11.32 o 
  -5   5  14       14.10       21.47     12.17 o 
  -4   5  14       11.62       30.32     21.77 o 
  -3   5  14        0.06        4.89     12.11 o 
  -2   5  14      113.92      117.28     12.75 o 
  -1   5  14        0.52       34.18     11.61 o 
   0   5  14      365.83      360.79     25.90 o 
   1   5  14        6.71        2.70     12.23 o 
   2   5  14      133.50      108.37     11.93 o 
   3   5  14       29.76       35.53     11.88 o 
   4   5  14      219.50      201.61     18.82 o 
   5   5  14       31.81       21.33     14.75 o 
   6   5  14        8.13       27.59     13.20 o 
   7   5  14       62.42       75.45     13.86 o 
   8   5  14        0.71       27.71     21.38 o 
  -8   6  14      769.27      676.78     21.99 o 
  -7   6  14       90.24       95.75     23.08 o 
  -6   6  14      282.23      279.16     27.04 o 
  -5   6  14      300.14      289.00     31.20 o 
  -4   6  14       45.60       50.57     11.14 o 
  -3   6  14      695.32      677.86     22.61 o 
  -2   6  14      121.90      149.44     19.51 o 
  -1   6  14      691.82      697.86     21.30 o 
   0   6  14       68.35       87.49     12.40 o 
   1   6  14       31.77       61.94     12.22 o 
   2   6  14       47.30       37.15     23.19 o 
   3   6  14       66.63       48.97     12.59 o 
   4   6  14      372.10      357.39     15.33 o 
   5   6  14        1.95       11.24     15.92 o 
   6   6  14      336.53      335.59     14.04 o 
   7   6  14        0.64       16.67     19.40 o 
  -6   7  14        1.38       -3.01     21.38 o 
  -5   7  14      142.60      115.57     12.58 o 
  -4   7  14       88.28       98.55     12.29 o 
  -3   7  14        2.32       19.98     11.67 o 
  -2   7  14        0.18       15.55     19.12 o 
  -1   7  14       62.35       91.80     12.76 o 
   0   7  14        1.31        7.56     22.21 o 
   1   7  14      104.44      125.47     12.85 o 
   2   7  14       49.83       58.27     12.81 o 
   3   7  14       78.48      112.58     12.03 o 
   4   7  14       89.38       89.12     13.31 o 
   5   7  14      136.85      143.47     12.65 o 
 -10   1  15        4.84       17.65     10.13 o 
  -9   1  15      183.42      160.88      9.50 o 
  -8   1  15        1.74        5.66      9.88 o 
  -7   1  15        3.60       15.00     12.84 o 
  -6   1  15      119.51      136.33     10.00 o 
  -5   1  15      172.88      189.26     16.86 o 
  -4   1  15      148.64      157.95     10.54 o 
  -3   1  15      335.94      363.54     10.42 o 
  -2   1  15       69.46       71.51     10.26 o 
  -1   1  15       23.35       47.41     10.46 o 
   0   1  15      535.86      583.05     18.07 o 
   1   1  15       22.14       39.24     10.39 o 
   2   1  15     1004.51     1006.73     11.69 o 
   3   1  15      224.70      239.69     11.00 o 
   4   1  15      370.67      374.36     11.04 o 
   5   1  15       11.60       30.01     11.06 o 
   6   1  15        1.76       22.71     11.36 o 
   7   1  15      287.91      258.27     61.65 o 
   8   1  15        1.80       22.28     14.22 o 
   9   1  15      205.83      182.92     13.01 o 
  10   1  15        0.69       20.21     20.15 o 
 -10   2  15      366.20      319.81     12.58 o 
  -9   2  15      114.82      121.74     12.34 o 
  -8   2  15      443.66      444.20     20.20 o 
  -7   2  15      613.77      625.30     16.52 o 
  -6   2  15      883.21      854.65     42.17 o 
  -5   2  15      672.17      687.38     18.22 o 
  -4   2  15      509.61      469.46     14.87 o 
  -3   2  15     1521.44     1445.66     44.67 o 
  -2   2  15      159.93      169.16     14.33 o 
  -1   2  15     1269.64     1245.62     24.78 o 
   0   2  15      175.83      197.72     10.28 o 
   1   2  15      111.55      121.44     10.69 o 
   2   2  15      403.69      378.96     12.17 o 
   3   2  15       83.14      107.52     11.05 o 
   4   2  15      100.39      107.44     10.99 o 
   5   2  15        5.24       18.09     11.11 o 
   6   2  15      266.25      263.72     13.65 o 
   7   2  15        8.75        9.43     13.90 o 
   8   2  15        8.05       21.87     12.44 o 
   9   2  15        3.28        8.08     13.08 o 
 -10   3  15      417.01      390.67     22.86 o 
  -9   3  15       88.71      122.18     12.46 o 
  -8   3  15       55.98       90.18     15.16 o 
  -7   3  15       90.48      103.08     12.34 o 
  -6   3  15       14.35       44.46     12.34 o 
  -5   3  15      175.24      170.42     10.21 o 
  -4   3  15      587.17      567.27     10.62 o 
  -3   3  15       89.94       87.35     13.61 o 
  -2   3  15      506.59      531.65     10.88 o 
  -1   3  15        5.40       30.61     10.58 o 
   0   3  15      598.97      637.05     14.66 o 
   1   3  15     1121.83     1097.27     20.04 o 
   2   3  15       21.03       34.14     10.81 o 
   3   3  15      900.67      936.88     20.91 o 
   4   3  15       36.92       86.13     15.61 o 
   5   3  15      401.58      396.89     70.28 o 
   6   3  15      182.58      201.92     13.65 o 
   7   3  15      116.17      121.77     12.42 o 
   8   3  15      976.06      914.24     26.52 o 
   9   3  15       15.28       32.59     14.72 o 
  -9   4  15      647.05      608.45     48.14 o 
  -8   4  15      452.82      447.22     22.30 o 
  -7   4  15     1009.34      983.78     15.07 o 
  -6   4  15      913.35      914.82     51.21 o 
  -5   4  15      747.38      729.74     32.22 o 
  -4   4  15     1109.30     1086.45     41.68 o 
  -3   4  15      674.47      642.07     19.97 o 
  -2   4  15      386.25      383.38     27.18 o 
  -1   4  15     1184.37     1178.43     37.95 o 
   0   4  15      398.75      411.43     15.62 o 
   1   4  15      215.99      209.11     12.13 o 
   2   4  15      259.12      277.78     12.72 o 
   3   4  15      204.57      209.91     12.61 o 
   4   4  15      177.71      218.09     29.04 o 
   5   4  15       53.17       67.70     27.56 o 
   6   4  15      155.34      137.39     15.54 o 
   7   4  15      121.09      119.02     18.40 o 
   8   4  15        3.08        4.08     14.03 o 
  -8   5  15        7.99       12.87     15.88 o 
  -7   5  15       78.46       96.83     14.31 o 
  -6   5  15       25.22       53.69     25.08 o 
  -5   5  15      103.33       97.23     16.32 o 
  -4   5  15       72.91       99.09     12.35 o 
  -3   5  15      777.53      775.46     22.25 o 
  -2   5  15        2.30        9.35     11.72 o 
  -1   5  15       32.02       35.28     11.80 o 
   0   5  15      811.31      807.86     51.91 o 
   1   5  15       65.45       90.72     12.74 o 
   2   5  15      255.80      271.49     12.14 o 
   3   5  15       16.12       14.51     15.13 o 
   4   5  15     1272.60     1239.20     17.02 o 
   5   5  15        6.07       17.62     13.17 o 
   6   5  15      160.35      173.49     13.59 o 
   7   5  15      422.35      401.23     14.35 o 
  -6   6  15       15.26       59.18     15.30 o 
  -5   6  15      716.74      661.96     53.80 o 
  -4   6  15       75.90       95.37     14.93 o 
  -3   6  15      110.94      115.15     11.24 o 
  -2   6  15      108.56      130.19     11.45 o 
  -1   6  15       47.44       61.71     18.18 o 
   0   6  15      241.21      243.65     15.48 o 
   1   6  15       11.91       10.70     12.83 o 
   2   6  15       58.20       60.88     24.34 o 
   3   6  15      276.30      281.29     25.34 o 
   4   6  15       58.33       84.06     15.36 o 
   5   6  15       18.51       18.84     12.45 o 
  -3   7  15       14.65       35.09     14.24 o 
  -2   7  15       48.26       74.44     11.72 o 
  -1   7  15      114.43      103.72     13.02 o 
   0   7  15      128.66      119.76     12.31 o 
   1   7  15       11.22       39.23     23.98 o 
   2   7  15      356.19      320.61     18.92 o 
  -9   0  16     1483.70     1375.79     69.88 o 
  -8   0  16     1902.04     1683.37     35.09 o 
  -7   0  16       40.07       12.95     13.20 o 
  -6   0  16     2058.37     1917.43     46.69 o 
  -5   0  16      648.08      696.74     51.65 o 
  -4   0  16      957.63      973.77     15.97 o 
  -3   0  16     1504.60     1406.10     65.96 o 
  -2   0  16      507.81      502.66     14.91 o 
  -1   0  16      742.91      725.04     40.51 o 
   0   0  16      523.89      518.57     15.54 o 
   1   0  16     1402.83     1413.38     41.72 o 
   2   0  16      179.93      163.10     15.12 o 
   3   0  16      605.55      610.96     15.65 o 
   4   0  16       24.49       37.45     15.81 o 
   5   0  16       10.46       -7.35     15.81 o 
   6   0  16      156.86      134.52     26.81 o 
   7   0  16       20.51       27.15     16.93 o 
   8   0  16       37.59       36.27     22.89 o 
  -9   1  16        2.41       21.68     16.26 o 
  -8   1  16       34.47       60.74     24.26 o 
  -7   1  16        6.36       10.91     12.13 o 
  -6   1  16        6.60       26.66     15.78 o 
  -5   1  16       31.55       55.03     15.42 o 
  -4   1  16      177.19      189.85     10.35 o 
  -3   1  16      618.55      603.10     21.43 o 
  -2   1  16       99.36       95.95     10.18 o 
  -1   1  16     1130.14     1107.95     15.83 o 
   0   1  16        9.88       10.55     12.17 o 
   1   1  16      271.44      267.66     10.65 o 
   2   1  16      778.60      815.00     16.65 o 
   3   1  16      679.26      701.75     11.45 o 
   4   1  16      510.44      506.43     11.61 o 
   5   1  16      275.20      309.89     11.84 o 
   6   1  16      423.51      440.27     13.37 o 
   7   1  16      109.16      125.44     14.74 o 
   8   1  16      380.77      369.90     14.90 o 
  -9   2  16     1180.75     1121.52     41.93 o 
  -8   2  16      222.04      229.12     16.22 o 
  -7   2  16      774.90      713.80     24.39 o 
  -6   2  16       40.86       22.53     10.38 o 
  -5   2  16      990.51      975.06     28.43 o 
  -4   2  16      225.26      229.87     14.22 o 
  -3   2  16      601.28      586.46     12.09 o 
  -2   2  16      456.53      455.55     21.74 o 
  -1   2  16        4.53       38.78     10.50 o 
   0   2  16      824.37      824.75     20.54 o 
   1   2  16      102.91      123.26     11.85 o 
   2   2  16       51.72       53.39     10.79 o 
   3   2  16        4.84       22.19     10.80 o 
   4   2  16       58.84       83.12     13.00 o 
   5   2  16       88.42      109.85     15.26 o 
   6   2  16        5.81       28.52     11.67 o 
   7   2  16      200.24      192.47     14.84 o 
   8   2  16      156.71      156.17     12.87 o 
  -8   3  16        1.49       15.62     12.34 o 
  -7   3  16       49.79       65.20     11.89 o 
  -6   3  16      121.33      140.57     20.14 o 
  -5   3  16       96.76      132.28     14.65 o 
  -4   3  16       18.07       44.35     10.54 o 
  -3   3  16       24.02       24.29     10.23 o 
  -2   3  16      261.98      262.64     12.09 o 
  -1   3  16       75.69      103.48     10.54 o 
   0   3  16       54.99       46.09     10.88 o 
   1   3  16        3.72        4.72     10.06 o 
   2   3  16       32.35       56.70      9.78 o 
   3   3  16       28.76       26.43     11.14 o 
   4   3  16       18.33       24.30     11.10 o 
   5   3  16      150.46      157.31     11.36 o 
   6   3  16       17.25        9.82     15.79 o 
   7   3  16      102.62      105.84     12.27 o 
  -7   4  16      326.47      294.12     11.45 o 
  -6   4  16      110.32      132.30     11.82 o 
  -5   4  16      166.77      169.26     12.52 o 
  -4   4  16       12.11        2.06     19.01 o 
  -3   4  16       54.90       83.15     16.12 o 
  -2   4  16      122.17      150.56     25.43 o 
  -1   4  16       23.16       37.57     12.59 o 
   0   4  16      206.06      208.42     16.61 o 
   1   4  16      216.96      225.39     10.76 o 
   2   4  16      158.42      156.42     16.00 o 
   3   4  16        0.01       14.61     13.03 o 
   4   4  16        0.20       29.74     20.57 o 
   5   4  16       20.93       31.51     14.80 o 
   6   4  16      109.72      121.91     13.24 o 
   7   4  16       60.27       40.34     25.60 o 
  -6   5  16        8.64       46.82     11.80 o 
  -5   5  16        0.84        5.27     15.09 o 
  -4   5  16        0.47       12.18     12.34 o 
  -3   5  16       44.11       56.63     11.68 o 
  -2   5  16       45.83       50.14     11.68 o 
  -1   5  16        2.69        8.24     11.77 o 
   0   5  16       91.24      120.19     12.20 o 
   1   5  16      102.40       86.84     12.90 o 
   2   5  16      144.98      154.73     12.85 o 
   3   5  16       10.87       18.58     12.57 o 
   4   5  16      146.29      113.85     13.77 o 
   5   5  16        0.89        3.76     17.22 o 
  -4   6  16      226.65      226.10     12.52 o 
  -3   6  16      124.67      127.92     15.10 o 
  -2   6  16        5.86       10.33     11.90 o 
  -1   6  16      338.07      345.52     15.35 o 
   0   6  16        3.28       -9.05     12.46 o 
   1   6  16      323.41      293.85     27.45 o 
   2   6  16        0.98        2.74     12.05 o 
   3   6  16      190.00      210.92     12.54 o 
  -8   1  17       36.47       35.43     10.65 o 
  -7   1  17        5.01       58.31     10.35 o 
  -6   1  17        1.59        1.96      9.57 o 
  -5   1  17       71.26       89.93     14.74 o 
  -4   1  17       12.89       27.25     11.48 o 
  -3   1  17      360.01      359.74     10.88 o 
  -2   1  17        0.96       24.30     13.96 o 
  -1   1  17      218.70      226.72     10.20 o 
   0   1  17       29.59       38.03     10.21 o 
   1   1  17        2.21       24.21     10.74 o 
   2   1  17      231.64      238.87     10.76 o 
   3   1  17        5.24       27.95     13.35 o 
   4   1  17      409.74      412.43     11.41 o 
   5   1  17       23.62       39.00     11.25 o 
   6   1  17       97.16      124.24     15.60 o 
   7   1  17       51.46       68.31     12.34 o 
  -8   2  17      428.45      369.41     23.65 o 
  -7   2  17      164.97      149.06     10.45 o 
  -6   2  17      138.68      134.81     11.48 o 
  -5   2  17      418.75      391.70     11.03 o 
  -4   2  17      263.58      281.13     12.64 o 
  -3   2  17      181.96      194.40     10.77 o 
  -2   2  17      262.17      275.45     14.09 o 
  -1   2  17        3.23       26.51     10.54 o 
   0   2  17      262.42      277.30     10.72 o 
   1   2  17       52.60       53.34     10.24 o 
   2   2  17      107.83      132.93     10.73 o 
   3   2  17        1.12        1.54     10.86 o 
   4   2  17       22.48       33.00     11.21 o 
   5   2  17       41.53       50.96     11.40 o 
   6   2  17       82.59       89.19     11.95 o 
   7   2  17        2.20       -0.70     13.28 o 
  -7   3  17      174.07      200.40     12.58 o 
  -6   3  17        3.70        6.79     13.66 o 
  -5   3  17       75.73       71.51     15.69 o 
  -4   3  17      341.78      328.88     12.12 o 
  -3   3  17       13.00       20.13     10.23 o 
  -2   3  17     1571.55     1509.05     42.34 o 
  -1   3  17        6.64       29.23     10.25 o 
   0   3  17      413.22      396.63     20.04 o 
   1   3  17      316.75      337.13     10.91 o 
   2   3  17       51.34       76.34     14.43 o 
   3   3  17      994.69      979.39     12.22 o 
   4   3  17        5.86        5.99     11.22 o 
   5   3  17     1205.43     1180.90     17.22 o 
   6   3  17       94.33      103.55     15.46 o 
  -6   4  17      529.75      474.60     12.81 o 
  -5   4  17      231.25      228.20     12.52 o 
  -4   4  17      749.23      717.73     35.93 o 
  -3   4  17      154.19      170.81     15.20 o 
  -2   4  17      404.49      393.79     22.32 o 
  -1   4  17       26.27       17.40     12.34 o 
   0   4  17       72.53       83.37     29.90 o 
   1   4  17       61.67       94.55     27.19 o 
   2   4  17       52.04       68.90     18.30 o 
   3   4  17       19.39       38.85     12.99 o 
   4   4  17       51.49       43.63     12.74 o 
   5   4  17       19.75       27.86     15.33 o 
  -4   5  17       25.10       40.44     11.34 o 
  -3   5  17      500.45      440.40     16.41 o 
  -2   5  17       34.70       58.84     12.52 o 
  -1   5  17      741.93      705.26     57.61 o 
   0   5  17       13.42       31.19     12.92 o 
   1   5  17      448.92      431.40     30.83 o 
   2   5  17      503.45      453.29     19.31 o 
   3   5  17        7.49       38.18     12.74 o 
  -6   0  18      665.02      540.97     25.45 o 
  -5   0  18       54.88       90.38     14.31 o 
  -4   0  18     1275.50     1215.05     70.63 o 
  -3   0  18      160.31      132.73     27.71 o 
  -2   0  18       57.77       75.33     22.14 o 
  -1   0  18      340.23      331.97     15.33 o 
   0   0  18      519.19      557.21     77.11 o 
   1   0  18      260.96      283.23     15.23 o 
   2   0  18       53.89       58.66     15.91 o 
   3   0  18       88.60       62.48     16.42 o 
   4   0  18      196.43      212.85     16.08 o 
   5   0  18        5.12       52.72     16.03 o 
  -6   1  18      445.20      435.85     14.95 o 
  -5   1  18       26.24       35.36     10.73 o 
  -4   1  18      131.45      140.08     13.43 o 
  -3   1  18      313.27      350.50     15.04 o 
  -2   1  18      522.95      540.91     10.31 o 
  -1   1  18      424.63      432.77     12.96 o 
   0   1  18      833.56      834.54     11.22 o 
   1   1  18      230.50      203.33     10.77 o 
   2   1  18      117.12      123.84     11.30 o 
   3   1  18      189.04      207.67     12.82 o 
   4   1  18      352.82      354.36     11.61 o 
   5   1  18       21.15       34.06     12.82 o 
  -6   2  18      101.72      107.37      9.75 o 
  -5   2  18      359.35      359.20     18.09 o 
  -4   2  18       53.84       45.11     10.65 o 
  -3   2  18      339.06      338.73     10.84 o 
  -2   2  18       21.08       28.15     10.26 o 
  -1   2  18       28.19       39.26     10.58 o 
   0   2  18        3.06        2.28     13.48 o 
   1   2  18       58.09       84.54     13.81 o 
   2   2  18      609.73      589.95     19.39 o 
   3   2  18      198.18      199.71     11.43 o 
   4   2  18        4.58       15.97     11.33 o 
   5   2  18       21.68       33.82     11.69 o 
  -5   3  18       13.61       29.32      9.94 o 
  -4   3  18        2.82       -7.57     10.33 o 
  -3   3  18       50.82       50.31     10.36 o 
  -2   3  18      111.68      113.07     10.31 o 
  -1   3  18       13.93       11.11     16.78 o 
   0   3  18      373.72      414.17     20.13 o 
   1   3  18        1.93       20.38     10.23 o 
   2   3  18       33.14       37.64     10.76 o 
   3   3  18      130.82      136.27     10.88 o 
   4   3  18       65.22       61.16     11.41 o 
  -3   4  18       17.38       25.41     11.77 o 
  -2   4  18       18.76       35.50     16.11 o 
  -1   4  18       17.64       20.30     15.43 o 
   0   4  18       10.40       11.04     20.33 o 
   1   4  18       26.47       22.16     11.67 o 
   2   4  18       10.15       19.90     12.10 o 
  -4   1  19       91.67      107.20     10.36 o 
  -3   1  19       70.05       89.94     10.33 o 
  -2   1  19       11.14       39.79     14.56 o 
  -1   1  19      540.81      521.37     15.13 o 
   0   1  19       33.05       51.96     10.33 o 
   1   1  19      227.84      195.07     10.92 o 
   2   1  19       24.22       30.37     10.99 o 
   3   1  19        2.37       17.07     15.00 o 
  -3   2  19       92.86       78.32     11.72 o 
  -2   2  19       24.69       31.50     10.69 o 
  -1   2  19        1.08       13.96     10.73 o 
   0   2  19       39.84       35.87     10.77 o 
   1   2  19      111.57      149.05     11.19 o 
   2   2  19       21.23       36.12     21.79 o 
                                                 
